# Supplementary material for: The bowfin genome illuminates the developmental evolution of ray-finned fishes
Source: Nat Genet. 2021 Aug 30;53(9):1373–84. doi: 10.1038/s41588-021-00914-y (PMC8423624; doi:10.1038/s41588-021-00914-y)
Supplement: Supplementary file 4 — Supplementary Tables 7, 9–15, 23 and 25. Supplementary Table 7. Bowfin sex-biased CDSs and gene annotations. Supplementary Table 9. MHC region genes in bowfin, human and zebrafish. Supplementary Table 10. Spotted gar MHC genes. Supplementary Table 11. MHC sequence accession identifiers. Supplementary Table 12. Immunoglobulin heavy chain (IgH) sequence accession identifiers. Supplementary Table 13. Immunoglobulin light chain (IgL) sequence accession identifiers. Supplementary Table 14. TCR sequence accession identifiers. Supplementary Table 15. Bowfin TLRs. Supplementary Table 23. Location of human VISTA enhancers in bowfin OCRs. Supplementary Table 25. Developmental patterning genes used for fin transcriptome PCA. [file 41588_2021_914_MOESM4_ESM.xlsx]

## Sheet: Suppl. Tab. 7
Supplementary Table 7. Bowfin sex-biased CDSs and gene annotations
Contig	Start	End	Name	gene name	Gene description	Species for orthology	males_depth	males_depth_corr	males_depth_coding	males_depth_coding_corr	males_depth_noncoding	males_depth_noncoding_corr	females_depth	females_depth_corr	females_depth_coding	females_depth_coding_corr	females_depth_noncoding	females_depth_noncoding_corr	males_snps	males_snps_coding	males_snps_noncoding	females_snps	females_snps_coding	females_snps_noncoding	M/F Ratio	Biases
Aca_scaf_1	3415214	3428290	AMCG00003442	NA	NA	NA	63	62	38	37	64	63	63	63	35	35	64	64	8	0	8	0	0	0	0.98	M SNPS
Aca_scaf_1	19271965	19397686	AMCG00003828	NA	NA	NA	32	31	38	37	32	31	32	32	37	37	32	32	0	0	0	9	0	9	0.97	F SNPS
Aca_scaf_1	30116439	30124017	AMCG00004033	NA	NA	NA	39	38	32	31	40	39	41	41	39	39	41	41	7	0	7	0	0	0	0.93	M SNPS
Aca_scaf_1	47048124	47073819	AMCG00004403	cadm1a,cadm1b	cell adhesion molecule 1a [Source:ZFIN;Acc:ZDB-GENE-080505-2],cell adhesion molecule 1b [Source:ZFIN;Acc:ZDB-GENE-080327-34]	ZEBRAFISH	32	31	35	34	32	31	31	31	40	40	31	31	0	0	0	16	0	16	1	F SNPS
Aca_scaf_2	12208148	12236522	AMCG00016208	sacs	sacsin molecular chaperone [Source:NCBI gene;Acc:102693480]	GAR	38	37	39	38	38	37	37	37	39	39	36	36	10	0	10	0	0	0	1	M SNPS
Aca_scaf_2	14987863	15041451	AMCG00016298	dlg2	discs large MAGUK scaffold protein 2 [Source:NCBI gene;Acc:102687410]	GAR	40	39	40	39	40	39	40	40	39	39	40	40	8	0	8	0	0	0	0.98	M SNPS
Aca_scaf_2	21074094	21245418	AMCG00016484	NA	NA	NA	34	33	37	36	34	33	33	33	40	40	33	33	0	0	0	6	0	6	1	F SNPS
Aca_scaf_2	22656660	22667322	AMCG00016498	NA	NA	NA	17	16	33	32	15	14	18	18	32	32	16	16	0	0	0	5	0	5	0.89	F SNPS
Aca_scaf_2	27764574	27764813	AMCG00016696	NA	NA	NA	55	54	54	53	0	0	34	34	34	34	0	0	0	0	0	0	0	0	1.59	>1.5
Aca_scaf_2	35623350	35623650	AMCG00016943	NA	NA	NA	25	24	25	24	25	24	37	37	37	37	35	35	0	0	0	0	0	0	0.65	<0.66
Aca_scaf_2	39790933	39797563	AMCG00016985	manf	mesencephalic astrocyte derived neurotrophic factor [Source:NCBI gene;Acc:102696317]	GAR	33	32	39	38	33	32	34	34	41	41	33	33	0	0	0	5	0	5	0.94	F SNPS
Aca_scaf_3	12143916	12262705	AMCG00007312	NA	NA	NA	34	33	39	38	34	33	34	34	42	42	34	34	5	0	5	0	0	0	0.97	M SNPS
Aca_scaf_3	13062794	13264962	AMCG00007316	NA	NA	NA	39	38	36	35	39	38	39	39	37	37	39	39	5	0	5	0	0	0	0.97	M SNPS
Aca_scaf_3	21811480	21880303	AMCG00007545	FBN1	fibrillin 1 [Source:NCBI gene;Acc:102684788]	GAR	34	33	36	35	34	33	34	34	37	37	34	34	8	5	3	1	0	1	0.97	M SNPS
Aca_scaf_3	22144749	22153500	AMCG00007550	slc30a4	solute carrier family 30 member 4 [Source:NCBI gene;Acc:102683371]	GAR	41	40	39	38	41	40	38	38	38	38	38	38	0	0	0	6	0	6	1.05	F SNPS
Aca_scaf_3	37056836	37071433	AMCG00007913	si:dkeyp-3f10.17	olfactory receptor 4K15-like [Source:NCBI gene;Acc:102697969]	GAR	35	34	59	58	32	31	34	34	54	54	31	31	0	0	0	8	0	8	1	F SNPS
Aca_scaf_3	39592332	39628102	AMCG00008019	NA	NA	NA	35	34	39	38	35	34	35	35	36	36	34	34	7	0	7	0	0	0	0.97	M SNPS
Aca_scaf_3	45443938	45468459	AMCG00008205	NA	NA	NA	41	40	39	38	41	40	41	41	39	39	41	41	0	0	0	7	0	7	0.98	F SNPS
Aca_scaf_3	49838196	49840087	AMCG00008278	tp53rk	TP53 regulating kinase [Source:NCBI gene;Acc:102691704]	GAR	46	45	41	40	49	48	33	33	42	42	28	28	7	0	7	0	0	0	1.36	M SNPS
Aca_scaf_3	50366444	50403958	AMCG00008292	NA	NA	NA	32	31	14	13	32	31	32	32	13	13	32	32	0	0	0	5	0	5	0.97	F SNPS
Aca_scaf_4	14714805	14720892	AMCG00019321	ttr	transthyretin (prealbumin, amyloidosis type I) [Source:ZFIN;Acc:ZDB-GENE-040927-14]	ZEBRAFISH	34	33	36	35	34	33	36	36	33	33	36	36	7	0	7	0	0	0	0.92	M SNPS
Aca_scaf_4	14837230	14895216	AMCG00019328	trappc8	trafficking protein particle complex 8 [Source:NCBI gene;Acc:102697785]	GAR	36	35	36	35	36	35	37	37	37	37	37	37	0	0	0	7	0	7	0.95	F SNPS
Aca_scaf_4	22615905	22643226	AMCG00019475	march6	membrane associated ring-CH-type finger 6 [Source:NCBI gene;Acc:102698291]	GAR	33	32	38	37	32	31	33	33	38	38	32	32	0	0	0	5	0	5	0.97	F SNPS
Aca_scaf_4	24219089	24466531	AMCG00019502	tpk1,tpk1	thiamin pyrophosphokinase 1 [Source:ZFIN;Acc:ZDB-GENE-041010-176],thiamin pyrophosphokinase 1 [Source:ZFIN;Acc:ZDB-GENE-041010-176]	ZEBRAFISH	35	34	36	35	35	34	35	35	37	37	35	35	0	0	0	7	0	7	0.97	F SNPS
Aca_scaf_4	37458093	37489142	AMCG00019686	NA	NA	NA	37	36	43	42	36	35	37	37	46	46	36	36	5	4	1	0	0	0	0.97	M SNPS
Aca_scaf_4	38816499	38819280	AMCG00019707	trgv2,trgv1,trgv3,trgv5	T cell receptor gamma variable 2 [Source:ZFIN;Acc:ZDB-GENE-051115-14],T cell receptor gamma variable 1 [Source:ZFIN;Acc:ZDB-GENE-051115-15],T cell receptor gamma variable 3 [Source:ZFIN;Acc:ZDB-GENE-051115-13],T cell receptor gamma variable 5 [Source:ZFIN;Acc:ZDB-GENE-051115-11]	ZEBRAFISH	35	34	55	54	30	29	35	35	53	53	31	31	0	0	0	6	0	6	0.97	F SNPS
Aca_scaf_5	18158842	18230238	AMCG00013047	NA	NA	NA	17	16	16	15	17	16	17	17	12	12	17	17	5	0	5	0	0	0	0.94	M SNPS
Aca_scaf_5	21930055	22228496	AMCG00013148	NA	NA	NA	35	34	38	37	35	34	35	35	37	37	35	35	6	0	6	0	0	0	0.97	M SNPS
Aca_scaf_5	46302526	46311118	AMCG00013903	NA	NA	NA	28	27	43	42	27	26	25	25	37	37	25	25	7	0	7	0	0	0	1.08	M SNPS
Aca_scaf_6	16823795	16864424	AMCG00008989	NA	NA	NA	22	21	34	33	19	18	21	21	33	33	19	19	5	5	0	0	0	0	1	M SNPS
Aca_scaf_6	32155100	32179663	AMCG00009299	cul3a	cullin 3 [Source:NCBI gene;Acc:102684812]	GAR	37	36	39	38	37	36	38	38	39	39	37	37	5	0	5	0	0	0	0.95	M SNPS
Aca_scaf_6	34513261	34530442	AMCG00009352	NA	NA	NA	35	34	40	39	35	34	34	34	33	33	34	34	0	0	0	11	0	11	1	F SNPS
Aca_scaf_6	37942071	37954055	AMCG00009439	pde6d,pde6d,pde6d	phosphodiesterase 6D, cGMP-specific, rod, delta [Source:ZFIN;Acc:ZDB-GENE-040718-463],phosphodiesterase 6D, cGMP-specific, rod, delta [Source:ZFIN;Acc:ZDB-GENE-040718-463],phosphodiesterase 6D, cGMP-specific, rod, delta [Source:ZFIN;Acc:ZDB-GENE-040718-463]	ZEBRAFISH	39	38	38	37	39	38	37	37	38	38	36	36	7	0	7	0	0	0	1.03	M SNPS
Aca_scaf_6	40052151	40068249	AMCG00009522	NA	NA	NA	37	36	41	40	37	36	38	38	41	41	38	38	5	0	5	0	0	0	0.95	M SNPS
Aca_scaf_7	48107	75263	AMCG00019872	znf618	zinc finger protein 618 [Source:NCBI gene;Acc:102686580]	GAR	34	33	42	41	33	32	33	33	39	39	32	32	0	0	0	15	0	15	1	F SNPS
Aca_scaf_7	7112813	7126623	AMCG00020027	lhx2b	LIM homeobox 2 [Source:NCBI gene;Acc:102684173]	GAR	36	35	40	39	36	35	34	34	41	41	34	34	10	0	10	0	0	0	1.03	M SNPS
Aca_scaf_7	14000227	14022327	AMCG00020263	slc9a5	solute carrier family 9 member A5 [Source:NCBI gene;Acc:102694974]	GAR	37	36	41	40	36	35	37	37	38	38	36	36	0	0	0	7	0	7	0.97	F SNPS
Aca_scaf_7	14770984	14775208	AMCG00020290	irx5b	iroquois homeobox 5 [Source:NCBI gene;Acc:102688541]	GAR	33	32	37	36	31	30	35	35	37	37	34	34	0	0	0	5	0	5	0.91	F SNPS
Aca_scaf_7	28656515	28710986	AMCG00020668	NA	NA	NA	36	35	38	37	36	35	35	35	40	40	35	35	0	0	0	8	0	8	1	F SNPS
Aca_scaf_7	34413614	34418667	AMCG00020816	vamp5	vesicle-associated membrane protein 5-like [Source:NCBI gene;Acc:102689032]	GAR	38	37	50	49	37	36	37	37	42	42	37	37	0	0	0	11	0	11	1	F SNPS
Aca_scaf_8	279130	349175	AMCG00014069	NA	NA	NA	15	14	27	26	14	13	15	15	30	30	14	14	5	0	5	0	0	0	0.93	M SNPS
Aca_scaf_8	2083426	2113366	AMCG00014120	NA	NA	NA	83	82	251	250	78	77	84	84	245	245	79	79	12	0	12	0	0	0	0.98	M SNPS
Aca_scaf_8	2276709	2325390	AMCG00014125	NA	NA	NA	42	41	20	19	42	41	41	41	19	19	41	41	5	0	5	0	0	0	1	M SNPS
Aca_scaf_8	4588397	4605961	AMCG00014212	NA	NA	NA	41	40	42	41	41	40	41	41	37	37	42	42	0	0	0	7	0	7	0.98	F SNPS
Aca_scaf_8	31865131	31890448	AMCG00014807	MORC3	MORC family CW-type zinc finger 3 [Source:NCBI gene;Acc:102684362]	GAR	35	34	36	35	35	34	35	35	35	35	35	35	14	0	14	0	0	0	0.97	M SNPS
Aca_scaf_8	35027857	35320982	AMCG00014833	C21orf62	chromosome LG17 open reading frame, human C21orf62 [Source:NCBI gene;Acc:102694173]	GAR	37	36	38	37	37	36	36	36	39	39	36	36	10	0	10	0	0	0	1	M SNPS
Aca_scaf_9	1266885	1298242	AMCG00009846	NA	NA	NA	36	35	37	36	36	35	37	37	37	37	37	37	0	0	0	5	0	5	0.95	F SNPS
Aca_scaf_9	2499621	2541000	AMCG00009862	NA	NA	NA	35	34	37	36	35	34	36	36	37	37	36	36	1	0	1	6	0	6	0.94	F SNPS
Aca_scaf_9	26735297	26735518	AMCG00010377	NA	NA	NA	37	36	37	36	0	0	23	23	23	23	0	0	0	0	0	0	0	0	1.57	>1.5
Aca_scaf_9	39531323	39549667	AMCG00010704	tmem232	transmembrane protein 232 [Source:NCBI gene;Acc:102690316]	GAR	35	34	37	36	34	33	35	35	42	42	35	35	15	0	15	0	0	0	0.97	M SNPS
Aca_scaf_10	2248989	2277428	AMCG00021081	HEPH	hephaestin [Source:NCBI gene;Acc:102698283]	GAR	34	33	38	37	33	32	32	32	39	39	32	32	0	0	0	5	0	5	1.03	F SNPS
Aca_scaf_10	2349679	2353070	AMCG00021080	si:dkey-27p18.2	probable G-protein coupled receptor 83 [Source:NCBI gene;Acc:102686756]	GAR	35	34	42	41	31	30	34	34	41	41	30	30	0	0	0	9	0	9	1	F SNPS
Aca_scaf_10	6979040	6991988	AMCG00021147	ammecr1	Alport syndrome, mental retardation, midface hypoplasia and elliptocytosis chromosomal region gene 1 [Source:NCBI gene;Acc:102691407]	GAR	75	74	46	45	76	75	72	72	42	42	73	73	0	0	0	6	0	6	1.03	F SNPS
Aca_scaf_10	8780551	8801816	AMCG00021195	mtmr1b	myotubularin related protein 1 [Source:NCBI gene;Acc:102682641]	GAR	34	33	38	37	34	33	34	34	41	41	33	33	5	0	5	0	0	0	0.97	M SNPS
Aca_scaf_10	10359841	10411701	AMCG00021239	atrx	ATRX, chromatin remodeler [Source:NCBI gene;Acc:102696573]	GAR	35	34	39	38	35	34	34	34	37	37	34	34	11	0	11	1	0	1	1	M SNPS
Aca_scaf_10	17286249	17299626	AMCG00021435	NA	NA	NA	35	34	41	40	34	33	35	35	43	43	33	33	6	1	5	0	0	0	0.97	M SNPS
Aca_scaf_10	23265750	23303746	AMCG00021629	osbpl3a,osbpl3b	oxysterol binding protein-like 3a [Source:ZFIN;Acc:ZDB-GENE-040912-77],oxysterol binding protein-like 3b [Source:ZFIN;Acc:ZDB-GENE-090109-1]	ZEBRAFISH	38	37	41	40	38	37	37	37	39	39	37	37	5	0	5	0	0	0	1	M SNPS
Aca_scaf_10	31954587	31981028	AMCG00021840	ext1b	exostosin glycosyltransferase 1 [Source:NCBI gene;Acc:102688999]	GAR	36	35	38	37	36	35	37	37	39	39	37	37	6	0	6	0	0	0	0.95	M SNPS
Aca_scaf_10	32995224	33300230	AMCG00021853	NA	NA	NA	34	33	39	38	34	33	33	33	37	37	33	33	17	0	17	3	0	3	1	M SNPS
Aca_scaf_11	2076178	2427127	AMCG00017414	NA	NA	NA	38	37	34	33	38	37	38	38	40	40	38	38	6	0	6	0	0	0	0.97	M SNPS
Aca_scaf_11	2528915	2566277	AMCG00017417	NA	NA	NA	35	34	38	37	35	34	35	35	37	37	34	34	9	0	9	0	0	0	0.97	M SNPS
Aca_scaf_11	12961986	13061226	AMCG00017598	EVC2	EvC ciliary complex subunit 2 [Source:NCBI gene;Acc:102692398]	GAR	33	32	37	36	33	32	33	33	38	38	33	33	1	0	1	10	0	10	0.97	F SNPS
Aca_scaf_11	21316467	21369489	AMCG00017758	NA	NA	NA	35	34	38	37	34	33	35	35	38	38	35	35	0	0	0	8	0	8	0.97	F SNPS
Aca_scaf_11	32252830	32285111	AMCG00018003	NA	NA	NA	30	29	30	29	30	29	30	30	31	31	30	30	5	0	5	0	0	0	0.97	M SNPS
Aca_scaf_11	32975931	33015403	AMCG00018030	NA	NA	NA	37	36	37	36	37	36	36	36	37	37	36	36	0	0	0	6	0	6	1	F SNPS
Aca_scaf_12	4305888	4363707	AMCG00015189	NA	NA	NA	43	42	41	40	44	43	42	42	38	38	43	43	5	0	5	0	0	0	1	M SNPS
Aca_scaf_12	5772857	5788371	AMCG00015246	NA	NA	NA	38	37	39	38	38	37	38	38	38	38	37	37	0	0	0	5	0	5	0.97	F SNPS
Aca_scaf_12	25405391	25774014	AMCG00015862	NA	NA	NA	35	34	38	37	35	34	35	35	36	36	35	35	3	0	3	9	0	9	0.97	F SNPS
Aca_scaf_13	5141224	5149261	AMCG00010938	dhdds	dehydrodolichyl diphosphate synthase subunit [Source:NCBI gene;Acc:102687219]	GAR	39	38	40	39	39	38	39	39	42	42	38	38	0	0	0	5	0	5	0.97	F SNPS
Aca_scaf_13	13752553	13778757	AMCG00011198	PPP2R2B	protein phosphatase 2 regulatory subunit Bbeta [Source:NCBI gene;Acc:102690068]	GAR	36	35	38	37	36	35	36	36	41	41	35	35	18	0	18	0	0	0	0.97	M SNPS
Aca_scaf_13	15963365	15973845	AMCG00011259	NA	NA	NA	39	38	39	38	39	38	39	39	42	42	39	39	5	0	5	0	0	0	0.97	M SNPS
Aca_scaf_14	676584	686559	AMCG00006239	NA	NA	NA	26	25	45	44	25	24	27	27	39	39	26	26	0	0	0	5	0	5	0.93	F SNPS
Aca_scaf_14	3921234	3921928	AMCG00006409	NA	NA	NA	17	16	17	16	19	18	9	9	9	9	12	12	0	0	0	0	0	0	1.78	>1.5
Aca_scaf_14	14206121	14221251	AMCG00006680	rap1b	RAP1B, member of RAS oncogene family [Source:NCBI gene;Acc:102697231]	GAR	35	34	36	35	35	34	36	36	39	39	36	36	0	0	0	7	0	7	0.94	F SNPS
Aca_scaf_14	14252185	14270691	AMCG00006681	cpm	carboxypeptidase M [Source:NCBI gene;Acc:102692210]	GAR	38	37	39	38	37	36	39	39	39	39	39	39	5	0	5	0	0	0	0.95	M SNPS
Aca_scaf_14	16898281	16901493	AMCG00006729	rps16	ribosomal protein S16 [Source:NCBI gene;Acc:102685251]	GAR	38	37	38	37	38	37	35	35	39	39	34	34	10	0	10	0	0	0	1.06	M SNPS
Aca_scaf_15	1626754	1627168	AMCG00018094	NA	NA	NA	40	39	40	39	41	40	25	25	25	25	23	23	0	0	0	0	0	0	1.56	>1.5
Aca_scaf_15	14208436	14223317	AMCG00018554	NA	NA	NA	73	72	37	36	76	75	80	80	34	34	84	84	6	0	6	0	0	0	0.9	M SNPS
Aca_scaf_15	18345957	18437784	AMCG00018698	NA	NA	NA	37	36	42	41	37	36	35	35	38	38	35	35	10	0	10	0	0	0	1.03	M SNPS
Aca_scaf_15	26943064	27063981	AMCG00018937	NA	NA	NA	35	34	36	35	35	34	35	35	38	38	35	35	0	0	0	6	0	6	0.97	F SNPS
Aca_scaf_16	2468255	2468604	AMCG00002066	NA	NA	NA	36	35	37	36	34	33	23	23	23	23	23	23	0	0	0	0	0	0	1.52	>1.5
Aca_scaf_16	18900273	18978957	AMCG00002554	NA	NA	NA	37	36	41	40	36	35	37	37	41	41	36	36	14	0	14	0	0	0	0.97	M SNPS
Aca_scaf_17	1792408	1798431	AMCG00000738	NA	NA	NA	31	30	40	39	29	28	32	32	40	40	31	31	0	0	0	6	0	6	0.94	F SNPS
Aca_scaf_17	3720413	3745555	AMCG00000807	NA	NA	NA	31	30	36	35	31	30	33	33	42	42	32	32	6	0	6	0	0	0	0.91	M SNPS
Aca_scaf_17	4429747	4464744	AMCG00000820	NCKAP5	NCK associated protein 5 [Source:NCBI gene;Acc:102692698]	GAR	37	36	38	37	37	36	37	37	41	41	36	36	0	0	0	5	0	5	0.97	F SNPS
Aca_scaf_17	10295581	10328082	AMCG00000950	baz2ba	bromodomain adjacent to zinc finger domain 2B [Source:NCBI gene;Acc:102699237]	GAR	39	38	40	39	38	37	38	38	39	39	38	38	6	0	6	0	0	0	1	M SNPS
Aca_scaf_17	19228038	19228664	AMCG00001217	NA	NA	NA	47	46	45	44	49	48	29	29	29	29	29	29	0	0	0	0	0	0	1.59	>1.5
Aca_scaf_18	1213827	1229388	AMCG00011612	NA	NA	NA	43	42	34	33	44	43	42	42	34	34	42	42	0	0	0	16	0	16	1	F SNPS
Aca_scaf_18	4745240	4745536	AMCG00011800	NA	NA	NA	46	45	46	45	0	0	29	29	29	29	0	0	0	0	0	0	0	0	1.55	>1.5
Aca_scaf_18	18939972	18954308	AMCG00012469	tmod4	tropomodulin 4 [Source:NCBI gene;Acc:102694125]	GAR	286	285	40	39	299	298	355	356	39	39	371	372	8	0	8	17	0	17	0.8	F SNPS
Aca_scaf_18	23533595	23598058	AMCG00012590	NA	NA	NA	32	31	31	30	32	31	33	33	32	32	33	33	6	0	6	1	0	1	0.94	M SNPS
Aca_scaf_20	5400208	5412801	AMCG00004843	rab3b	RAB3B, member RAS oncogene family [Source:NCBI gene;Acc:102687365]	GAR	33	32	38	37	33	32	33	33	43	43	32	32	5	0	5	0	0	0	0.97	M SNPS
Aca_scaf_20	16191169	16205201	AMCG00005125	olfm3b	olfactomedin 3 [Source:NCBI gene;Acc:102686681]	GAR	35	34	37	36	35	34	34	34	39	39	33	33	7	0	7	0	0	0	1	M SNPS
Aca_scaf_21	4044112	4071434	AMCG00000108	zgc:153157,zgc:153157	zgc:153157 [Source:ZFIN;Acc:ZDB-GENE-060825-224],[Source:ZFIN;Acc:ZDB-GENE-060825-224]	ZEBRAFISH	39	38	33	32	39	38	95	95	33	33	97	97	0	0	0	0	0	0	0.4	<0.66
Aca_scaf_21	15141396	15180517	AMCG00000458	ttll5	tubulin tyrosine ligase like 5 [Source:NCBI gene;Acc:102686343]	GAR	37	36	40	39	37	36	37	37	38	38	36	36	11	0	11	0	0	0	0.97	M SNPS
Aca_scaf_22	10207320	10218325	AMCG00005928	NA	NA	NA	75	74	107	106	68	67	48	48	68	68	44	44	0	0	0	0	0	0	1.54	>1.5
Aca_scaf_23	474733	593467	AMCG00001385	NA	NA	NA	41	40	38	37	41	40	42	42	40	40	42	42	1	0	1	11	0	11	0.95	F SNPS
Aca_scaf_23	787052	793305	AMCG00001376	npas4l	neuronal PAS domain protein 4 like [Source:ZFIN;Acc:ZDB-GENE-070117-2515]	ZEBRAFISH	37	36	41	40	34	33	33	33	37	37	31	31	0	0	0	8	0	8	1.09	F SNPS
Aca_scaf_23	12677472	12760544	AMCG00001701	rims1a	regulating synaptic membrane exocytosis protein 1-like [Source:NCBI gene;Acc:102691502]	GAR	36	35	40	39	35	34	36	36	40	40	35	35	6	0	6	1	0	1	0.97	M SNPS
Aca_scaf_31	27913	159941	AMCG00014056	NA	NA	NA	18	17	8	7	18	17	13	13	3	3	13	13	0	0	0	5	0	5	1.31	F SNPS
Aca_scaf_31	55098	67341	AMCG00014058	NA	NA	NA	27	26	78	77	23	22	17	17	63	63	13	13	0	0	0	0	0	0	1.53	>1.5
Aca_scaf_31	100219	104883	AMCG00014057	NA	NA	NA	25	24	26	25	23	22	14	14	15	15	12	12	0	0	0	0	0	0	1.71	>1.5
Aca_scaf_68	3181	6362	AMCG00005386	NA	NA	NA	32	31	32	31	31	30	20	20	20	20	20	20	0	0	0	0	0	0	1.55	>1.5

## Sheet: Suppl. Tab. 9
Supplementary Table 9. MHC region genes in bowfin, human, and zebrafish
Bowfin scaf14 MHC region predicted genes						Human homologs found on chromosome 6 (GRCh38.p13: Annotation release 109.20201120)[5]					Zebrafish homologs found on chromosomes 15, 16 and 19 (GRCz11: Annotation release 106)[6]
SeqID[1]	Start[2]	End	Orientation[3]	Comment[4]		Chromosome 6					Chromosome 15		Chromosome 16		Chromosome 19
						Gene	Location				Gene	Location	Gene	Location	Gene	Location
rgl2				Exons 16-19		SYNGAP1	NC_000006.12:33420065..33453689				msh5	NC_007126.7:39935563..39955978, complement	rgl2	NC_007127.7:45364385..45417401, complement	syngap1a	NC_007130.7:222629..277204
	11173	11354	–	Exon 19		PHF1	NC_000006.12:33410751..33416443				lypc	NC_007126.7:39957802..39963119, complement	phf1	NC_007127.7:45424629..45444014	zbtb22a	NC_007130.7:189636..204741, complement
	15345	15459	–	Exon 18		KIFC1	NC_000006.12:33391524..33410226				rps5	NC_007126.7:39964943..39971704, complement	syngap1b	NC_007127.7:45456066..45691221
	15769	15999	–	Exon 17		DAXX	NC_000006.12:33318558..33322959, complement								kifc1	NC_007130.7:6990977..7000524
	16081	16174	–	Exon 16		ZBTB22	NC_000006.12:33314418..33317942, complement				ppt2a.4	NC_007126.7:35115332..35126332, complement	LOC558761	NC_007127.7:48602510..48614853, complement	zbtb22b	NC_007130.7:7001171..7006697
						TAPBP	NC_000006.12:33299694..33314254, complement				ppt2a.3	NC_007126.7:35102458..35112949, complement	pbx2	NC_007127.7:48616220..48643191	daxx	NC_007130.7:7013053..7033667, complement
rgl2				Exons 13-15		RGL2	NC_000006.12:33291654..33299365, complement				ccdc105	NC_007126.7:34988076..35001319	notchl	NC_007127.7:48645211..48673950, complement	tapbp.1	NC_007130.7:7038708..7043346, complement
	17794	17826	+	Exon 13		RPS18	NC_000006.12:33272075..33276511				si:ch73-95l15.5	NC_007126.7:34963392..34986101	tap1	NC_007127.7:48678574..48705831	mhc1uka	NC_007130.7:7043620..7051403
	17970	18091	+	Exon 14		VPS52	NC_000006.12:33250272..33271965, complement				ppt2a.2	NC_007126.7:34934005..34960914	brd2b	NC_007127.7:48714078..48725392	tapbp.2	NC_007130.7:7066494..7070661, complement
	19527	19616	+	Exon 15		RING1	NC_000006.12:33208500..33212716				ppt2a.1	NC_007126.7:34939579..34944067			mhc1uba	NC_007130.7:7072854..7101100
						HSD17B8	NC_000006.12:33204655..33206831				dhx16	NC_007126.7:34899645..34933560, complement	rxrbb	NC_007127.7:18535606..18569097	psmb8a	NC_007130.7:7105838..7110580, complement
rgl2				Exons 1-12		SLC39A7	NC_000006.12:33200867..33204437				rnf183	NC_007126.7:34881579..34893138, complement			psmb13a	NC_007130.7:7111779..7115175, complement
	22533	22619	–	Exon 12		RXRB	NC_000006.12:33193588..33200991, complement						c4b	NC_007127.7:16665200..16701810, complement	psmb12	NC_007130.7:7115238..7119451
	23101	23157	–	Exon 11		COL11A2	NC_000006.12:33162692..33193009, complement						tnxba	NC_007127.7:16621241..16649189, complement	psmb9a	NC_007130.7:7120434..7122373
	23435	23519	–	Exon 10		HLA-DPA3	NC_000006.12:33131197..33131343, complement								tap2a	NC_007130.7:7124401..7131367
	23837	23940	–	Exon 9		HLA-DPB2	NC_000006.12:33112516..33129113						cyp21a2	NC_007127.7:16606589..16620078, complement	brd2a	NC_007130.7:7154500..7170674
	24040	24249	–	Exon 8		HLA-DPA2	NC_000006.12:33091482..33093314, complement								hsd17b8	NC_007130.7:7173871..7179691
	24357	24478	–	Exon 7		HLA-DPB1	NC_000006.12:33075990..33089696						trim109	NC_007127.7:14064397..14074594, complement	col11a2	NC_007130.7:7179742..7225228, complement
	24967	25160	–	Exon 6		HLA-DPA1	NC_000006.12:33064569..33080748, complement								rxrba	NC_007130.7:7244838..7273052, complement
	28440	28502	–	Exon 5		HLA-DOA	NC_000006.12:33004182..33009591, complement						trim108	NC_007127.7:21800879..21805953
	29475	29641	–	Exon 4		BRD2	NC_000006.12:32968594..32981505								rps18	NC_007130.7:18617757..18626514, complement
	31452	31538	–	Exon 3		HLA-DMA	NC_000006.12:32948618..32953097, complement								vps52	NC_007130.7:18627049..18649769
	31643	31705	–	Exon 2		HLA-DMB	NC_000006.12:32934636..32941028, complement
	33505	33633	–	Exon 1		HLA-Z	NC_000006.12:32896402..32896489								tnxb	NC_007130.7:48077575..48099277
						PSMB9	NC_000006.12:32854192..32859851
phf1						TAP1	NC_000006.12:32845209..32853704, complement								rnf5	NC_007130.7:935485..943573
	39135	39199	+	Exon 1		PSMB8	NC_000006.12:32840717..32844679, complement								slc44a4	NC_007130.7:949462..978005, complement
	41424	41508	+	Exon 2		TAP2	NC_000006.12:32821831..32838739, complement								ehmt2	NC_007130.7:981321..1002959, complement
	41761	41842	+	Exon 3		HLA-DOB	NC_000006.12:32812763..32817002, complement
	44820	44906	+	Exon 4		HLA-DQB2	NC_000006.12:32756094..32763553, complement								zbtb12.2	NC_007130.7:26955189..26964391, complement
	45392	45486	+	Exon 5		HLA-DQA2	NC_000006.12:32741391..32747198								zbtb12.1	NC_007130.7:26937053..26948230, complement
	45858	46006	+	Exon 6		HLA-DQB1	NC_000006.12:32659467..32666657, complement								nelfe	NC_007130.7:26923141..26932003
	49740	49835	+	Exon 7		HLA-DQA1	NC_000006.12:32637406..32654846								skiv2l	NC_007130.7:26872681..26923123, complement
	50262	50330	+	Exon 8		HLA-DRB1	NC_000006.12:32578775..32589848, complement								prrt1	NC_007130.7:26856478..26869025, complement
	50683	50806	+	Exon 9		HLA-DRB6	NC_000006.12:32552713..32560002, complement								tmem268	NC_007130.7:26828274..26844747
	51100	51167	+	Exon 10		HLA-DRB5	NC_000006.12:32517343..32530316, complement								prrc2a	NC_007130.7:26740510..26769946, complement
	51492	51623	+	Exon 11		HLA-DRB9	NC_000006.12:32459820..32460089, complement								csnk2b	NC_007130.7:26730298..26736403, complement
	52084	52156	+	Exon 12		HLA-DRA	NC_000006.12:32439887..32445046
	52481	52593	+	Exon 13		NOTCH4	NC_000006.12:32194843..32224067, complement								spaca4l	NC_007130.7:18739322..18747824
	52698	52757	+	Exon 14		GPSM3	NC_000006.12:32190766..32195523, complement								clic1	NC_007130.7:18758266..18765909
	52939	53224	+	Exon 15		PBX2	NC_000006.12:32184733..32190202, complement								ddah2	NC_007130.7:18797728..18809192
						RNF5	NC_000006.12:32178405..32180793								cratb	NC_007130.7:18812805..18826746
syngap1				Pseudogene?		PPT2	NC_000006.12:32153528..32163675								ppt2	NC_007130.7:18846995..18855687, complement
	58623	58740	–	Exon 24		PRRT1	NC_000006.12:32148328..32153626, complement								slc39a7	NC_007130.7:18903542..18915935
	67753	67820	–	Exon 23		ATF6B	NC_000006.12:32115264..32128246, complement
	69603	69675	–	Exon 22		TNXB	NC_000006.12:32041153..32109338, complement								nrm	NC_007130.7:816214..819259
	70326	70537	–	Exon 21		CYP21A2	NC_000006.12:32038415..32041644
	74020	74193	–	Exon 20		C4B	NC_000006.12:32014795..32035418				[6] Only functional genes potentially orthologous to bowfin genes are listed.
	78632	78664 ?	–	Exon 19		C4A	NC_000006.12:31982057..32002681
	78745 ?	79144	–	Exon 18		SKIV2L	NC_000006.12:31959157..31969852
	79400	79792	–	Exon 17		NELFE	NC_000006.12:31952087..31959043, complement
	?	80070	–	Exon 16		CFB	NC_000006.12:31946095..31952084
	80214	80424	–	Exon 15		ZBTB12	NC_000006.12:31899194..31902331, complement
	80678	80910	–	Exon 14		EHMT2	NC_000006.12:31879759..31897698, complement
	84016	84217	–	Exon 13		SLC44A4	NC_000006.12:31863192..31878997, complement
	84628	84864	–	Exon 12		MSH5	NC_000006.12:31740005..31762676
	85203	85347	–	Exon 11		CLIC1	NC_000006.12:31730581..31737318, complement
	85938	86082	–	Exon 10		DDAH2	NC_000006.12:31727040..31730263, complement
	86320	86655	–	Exon 9		LY6G6C	NC_000006.12:31718648..31721746, complement
	87601	87840	–	Exon 8		CSNK2B	NC_000006.12:31666080..31670067
	87942	88040	–	Exon 7		PRRC2A	NC_000006.12:31620715..31637780
	88367	88520	–	Exon 6		AIF1	NC_000006.12:31615212..31617015
	89368	89489	–	Exon 5		MICB	NC_000006.12:31494918..31511124
	n.d.	n.d.		Exon 4		HLA-X	NC_000006.12:31461846..31462490, complement
	102858	102963	–	Exon 3		MICA	NC_000006.12:31400711..31415315
	103372	103477	–	Exon 2		HLA-S	NC_000006.12:31381569..31382487, complement
	n.d.	n.d.		Exon 1		HLA-B	NC_000006.12:31353875..31357179, complement
						HLA-C	NC_000006.12:31268749..31272092, complement
zbtb22.1				Pseudogene?		NRM	NC_000006.12:30688047..30691420, complement
	113137 ?	113333 ?	–	Exon		DHX16	NC_000006.12:30653127..30673006, complement
	113869	114038	–	Exon 3		HLA-E	NC_000006.12:30489508..30494194
	115234	?	–	Exon 2		MICC	NC_000006.12:30414711..30416636
	?	117175	–	Exon 1		HLA-N	NC_000006.12:30351074..30352038
						HLA-L	NC_000006.12:30259562..30266951
kifc1						HLA-J	NC_000006.12:30005971..30009956
	125588	125599	+	Exon 1		MICD	NC_000006.12:29970372..29975745, complement
	125785	125901	+	Exon 2		HLA-W	NC_000006.12:29955834..29959058
	126121	126229	+	Exon 3		HLA-A	NC_000006.12:29942532..29945870
	126334	126390	+	Exon 4		HLA-U	NC_000006.12:29933764..29934880
	126570	126614	+	Exon 5		HLA-K	NC_000006.12:29926659..29929825
	128411	128606	+	Exon 6		HLA-T	NC_000006.12:29896443..29898947
	128857	129022	+	Exon 7		HLA-H	NC_000006.12:29887573..29891079
	129131	129298	+	Exon 8		MICF	NC_000006.12:29852187..29854052, complement
	130647	130769	+	Exon 9		HLA-G	NC_000006.12:29826474..29831130
	131082	131366	+	Exon 10		MICG	NC_000006.12:29812390..29812692, complement
	131452	131619	+	Exon 11		HLA-P	NC_000006.12:29800044..29803079
	131761	131899	+	Exon 12		HLA-V	NC_000006.12:29791906..29797807
	132114	132253	+	Exon 13		MICE	NC_000006.12:29741556..29745784, complement
	132371	132444	+	Exon 14		HLA-F	NC_000006.12:29723434..29740355
	132661	132736	+	Exon 15
	133236	133280	+	Exon 16		[5] Except pseudogenes related to MHC class I and class II genes, only functional genes potentially orthologous to bowfin genes are listed.
zbtb22.2				Pseudogene?
	135534	?	+	Exon 1 (alternatively spliced?)
	136587	136784	+	Exon 1
	137829	?	+	Exon 2
	139019 ?	139688	+	Exon
	139789	140392	+	Exon
gpsm3
	147371	147520	–	Exon 4
	147723	147979	–	Exon 3
	148514	148688	–	Exon 2
	148961	149542	–	Exon 1
pbx2
	153452	153696	+	Exon 1
	155163	155236	+	Exon 2
	156092	156354	+	Exon 3
	157898	158088	+	Exon 4
	158259	158394	+	Exon 5
	160143	160272	+	Exon 6
	161805	161902	+	Exon 7
	162152	162199	+	Exon 8
	162360	162440	+	Exon 9
daxx
	164214	164273	–	Exon 10
	164349	164484	–	Exon 9
	166760	167381	–	Exon 8
	167843	168053	–	Exon 7
	168269	168441	–	Exon 6
	168591	168822	–	Exon 5
	170375	170491	–	Exon 4
	170766	170897	–	Exon 3
	171382	171759	–	Exon 2
	172095	172382	–	Exon 1
tapbp
	n.d.	n.d.		Exon 1
	177255	177440	+	Exon 2
	177637	177885	+	Exon 3
	178204	178563	+	Exon 4
	179221	179556	+	Exon 5
	179910	180011	+	Exon 6
	n.d.	n.d.		Exon 7
	n.d.	n.d.		Exon 8
notchl
	182381	182888	–	Exon 11
	183192	183547	–	Exon 10
	184141	184238	–	Exon 9
	184504	184618	–	Exon 8
	185184	185230	–	Exon 7
	185413	185591	–	Exon 6
	186168	186471	–	Exon 5
	186578	186807	–	Exon 4
	187153	187506	–	Exon 3
	188358	188490	–	Exon 2
	195289	195349	–	Exon 1
mhc1uaa
	205134	205185	+	Exon 1: Leader peptide
	208837	209058	+	Exon 2: Alpha1 domain
	209254	209529	+	Exon 3: Alpha2 domain
	210044	211357	+	Exon 4: Alpha1 domain (undetermined N residues in the middle)
	n.d.	n.d.		Exon 5: Alpha2 domain
	221868	222125	+	Exon 6: Alpha3 domain
	222215	222316	+	Exon 7: CP, TM, CY domain
	222692	222715	+	Exon 8: CY domain
	222831	222883	+	Exon 9: CY domain
mhc1uba
	235431	235459	–	Exon 6: CY domain
	236033	236131	–	Exon 5: CP, TM, CY domain
	236325	236600	–	Exon 4: Alpha3 domain
	239622	239900	–	Exon 3: Alpha2 domain
	240070	240330	–	Exon 2: Alpha1 domain
	240787	240832	–	Exon 1: Leader peptide
mhc1uca				Pseudogene
	241130	241149	+	Exon 1: Leader peptide
	241986	242206	+	Exon 2: Alpha1 domain
	242696 ?	242946	+	Exon 3: Alpha2 domain
mhc1uda				Pseudogene
	248027	248286	+	Exon 2: Alpha1 domain
	248466	248744	+	Exon 3: Alpha2 domain
	248889	249158	+	Exon 4: Alpha3 domain
psmb9
	256337	256464	–	Exon 6
	256670	256811	–	Exon 5
	259151	259280	–	Exon 4
	260739	260870	–	Exon 3
	262080	262147	–	Exon 2
	262279	262326	–	Exon 1
psmb12
	263637	263764	–	Exon 6
	264410	264554	–	Exon 5
	264956	265085	–	Exon 4
	265216	265347	–	Exon 3
	265821	265891	–	Exon 2
	266588	266635	–	Exon 1
psmb13
	267676	267737	+	Exon 1
	268109	268199	+	Exon 2
	268515	268612	+	Exon 3
	269339	269482	+	Exon 4
	269660	269775	+	Exon 5
	270142	270200	+	Exon 6
	270466	270617	+	Exon 7
	271014	271125	+	Exon 8
psmb8
	274422	274562	+	Exon 1
	275291	275441	+	Exon 2
	275810	275921	+	Exon 3
	276875	277004	+	Exon 4
	277406	277610	+	Exon 5
	278001	278089	+	Exon 6
mhc1uea				Pseudogene (Four alternatively spliced forms)
	285173	285225	–	Exon 7: CY domain (alt4)
	287179	287205	–	Exon 6: CY domain (alt4)
	287457	287561	–	Exon 5: CP, TM, CY domain (alt4)
	287615 ?	287929	–	Exon 4: Alpha3 domain (TC dinucleotide repeat in the middle) (alt4)
	287546	287573	–	Exon 5: (alt3)
	287695	287929	–	Exon 4: Alpha3 domain (alt3)
	287728	287929	–	Exon 4: (alt1)
	288616	288727	–	Exon 3: (alt1)
	289004	289268		Exon 2: Alpha1 domain (alt2)
	289047	289268	–	Exon 2: Alpha1 domain (alt1,alt3,alt4)
	290637	290688	–	Exon 1: Leader peptide (alt1,alt2,alt3,alt4)
mhc1ufa				Pseudogene
	291753 ?	291854 ?	+	Exon 3: alpha3 domain (partial)
mhc1uga				Pseudogene
	295609	295648	–	Exon 6: CY domain
	296030	296114	–	Exon 5: CP, TM, CY domain
	296262	296411	–	Exon 4: Alpha3 domain
	298075	298329	–	Exon 3: Alpha2 domain
	298649	298873	–	Exon 2: Alpha1 domain
	299089	299137	–	Exon 1: Leader peptide
mhc1uha				Pseudogene?
	300320	300580	+	Exon 2: Alpha1 domain
	300668	300946	+	Exon 3: Alpha2 domain
	301161	301445	+	Exon 4: Alpha3 domain
	307643	307747	+	Exon 5: CP, TM, CY domain
tap1
	312828	313067	–	Exon 11
	313278	313414	–	Exon 10
	313569	313728	–	Exon 9
	313811	313984	–	Exon 8
	314075	314263	–	Exon 7
	314520	314648	–	Exon 6
	314734	314931	–	Exon 5
	315486	315691	–	Exon 4
	315948	316078	–	Exon 3
	316258	316372	–	Exon 2
	316938	317469	–	Exon 1
tap2.1				Pseudogene?
	320939	321461	+	Exon 1
	321575	321689	+	Exon 2
	321922	322052	+	Exon 3
	323431	323636	+	Exon 4
	323872	324069	+	Exon 5
	326227	326355	+	Exon 6
	327137	327325	+	Exon 7
	327585	327758	+	Exon 8
	327852	?	+	Exon 9
tap2.2
	329422	329944	+	Exon 1
	330191	330305	+	Exon 2
	330680	330810	+	Exon 3
	331046	331251	+	Exon 4
	331814	332011	+	Exon 5
	332787	332915	+	Exon 6
	333067	333255	+	Exon 7
	333788	333961	+	Exon 8
	334343	334502	+	Exon 9
	336348	336484	+	Exon 10
	336794	337006	+	Exon 11
mhc1uia				Pseudogene?
	348317	348583	–	Exon 4: Alpha3 domain
	349183	349461	–	Exon 3: Alpha2 domain
	352095	352355	–	Exon 2: Alpha1 domain
mhc1uja				Pseudogene?
	366635	?	+	Exon 3: Alpha2 domain
mhc1uka				Pseudogene
	368343	368618	+	Exon 3: Alpha2 domain
	369159	369232 ?	+	Exon 4: Alpha3 domain(partial)
mhc1ula				Pseudogene
	370502	370760	–	Exon 2: Alpha1 domain
brd2				Exon 1
	387833	387864	+	Exon 1
brd2				Exons 2-7
	395481	395609	–	Exon 7
	395707	396225	–	Exon 6
	396408	396598	–	Exon 5
	396681	396828	–	Exon 4
	397163	397300	–	Exon 3
	397396	397723	–	Exon 2
brd2				Exons 8-11
	399445	399707	+	Exon 8
	399922	400355	+	Exon 9
	401957	402085	+	Exon 10
	402431	402564	+	Exon 11
mhc2dkb
	424882	424951	+	Exon 1: Leader peptide
	426976	427248	+	Exon 2: Beta1 domain
	429867	430148	+	Exon 3: Beta2 domain
	432848	432961	+	Exon 4: CP,TM, CY domain
	433410	433435	+	Exon 5: CY domain
mhc2dia				Pseudogene?
	450720	450780	+	Exon 1: Leader peptide
	454782	454821	+	Exon 1: Leader peptide (alternatively spliced)
	455668	455916	+	Exon 2: Alpha1domain
mhc2dib				Pseudogene
	469342	469410	+	Exon 1: Leader peptide
mhc2dib				Pseudogene?
	480386	480411	–	Exon 5: CY domain
mhc2dib				Exons 3-5
	490631	490909	+	Exon 3: Beta2 domain
	491658	491771	+	Exon 4: CP,TM, CY domain
	492265	492290	+	Exon 5: CY domain
mhc2dib				Exon 1
	499654	499741	–	Exon 1: Leader peptide
mhc2dia
	508169	508293	–	Exon 4: CP,TM,CY domain
	509477	509758	–	Exon 3: Alpha2 domain
	510920	511171	–	Exon 2: Alpha1 domain
	511659	511725	–	Exon 1: Leader peptide
mhc2dhb1
	528274	528299	–	Exon 5: CY domain
	528426	528542	–	Exon 4: CP,TM, CY domain
	529077	529355	–	Exon 3: Beta2 domain
	530404	530676	–	Exon 2: Beta1 domain
	n.d.	n.d.		Exon 1: Leader peptide
mhc2dha1				Exons 3-4
	539199	539323	–	Exon 4: CP,TM,CY domain
	539669	539950	–	Exon 3: Alpha2 domain
mhc2dha1				Exons 1-2
	546085	546148	+	Exon 1: Leader peptide
	547803	548063	+	Exon 2: Alpha1 domain
mhc2dea				Exon 1
	552956	553019	–	Exon 1: Leader peptide
mhc2dea				Exons 2-4
	555312	555566	+	Exon 2: Alpha1 domain
	558022	558303	+	Exon 3: Alpha2 domain
	560936	561060	+	Exon 4: CP,TM,CY domain
mhc2deb
	568238	568337	+	Exon 1: Leader peptide
	569357	569626	+	Exon 2; Beta1 domain
	574282	574563	+	Exon 3: Beta2 domain
	575070	575183	+	Exon 4: CP,TM, CY domain
	576095	576120	+	Exon 5: CY domain
mhc2dxa				Pseudogene?
	588971	589089	–	Exon 4: CP,TM,CY domain
mhc2dga
	618055	618112	+	Exon 1: Leader peptide
	619049	619303	+	Exon 2: Alpha1 domain
	620850	621131	+	Exon 3: Alpha2 domain
	624432	624556	+	Exon 4; CP,TM,CY domain
mhc2dgb
	644718	644781	+	Exon 1: Leader peptide
	645392	645664	+	Exon 2: Beta1 domain
	647043	647324	+	Exon 3: Beta2 domain
	647534	647647	+	Exon 4: CP,TM, CY domain
	648139	648164	+	Exon 5: CY domain
mhc2dhb2
	669089	669114	–	Exon 5: CY domain
	669506	669622	–	Exon 4: CP,TM, CY domain
	670333	670611	–	Exon 3: Beta2 domain
	672028	672297	–	Exon 2: Beta1 domain
	675580	675667	–	Exon 1: Leader peptide
mhc2dha2				Pseudogene
	679296	679420	–	Exon 4: CP,TM,CY domain
	680045	680327	–	Exon 3: Alpha2 domain
	681821	682075	–	Exon 2: Alpha1 domain
	686434	686500	–	Exon 1: Leader peptide
hsd17b8				Exon 1
	699291	699336	+	Exon 1
hsd17b8				Exons 2-3
	701480	701596	–	Exon 3
	701692	701903	–	Exon 2
col11a2				Exons 38-41
	703127	703180	+	Exon 38
	703296	703403	+	Exon 39
	704204	704311	+	Exon 40
	704766	704819	+	Exon 41
hsd17b8				Last 4 exons
	708078	708162	+	Exon Z-3
	708292	708334	+	Exon Z-2
	708459	708533	+	Exon Z-1
	708741	708760	+	Exon Z
col11a2				Exons 47-63
	711832	711978	–	Exon 63
	712223	712459	–	Exon 62
	712935	713003	–	Exon 61
	713197	713309	–	Exon 60
	714386	714671	–	Exon 59
	714889	714942	–	Exon 58
	715098	715133	–	Exon 57
	715267	715320	–	Exon 56
	715549	715710	–	Exon 55
	716608	716661	–	Exon 54
	717767	717874	–	Exon 53
	718497	718550	–	Exon 52
	718671	718724	–	Exon 51
	718872	718925	–	Exon 50
	719295	719348	–	Exon 49
	720287	720394	–	Exon 48
	720638	720691	–	Exon 47
col11a2				Exons 42-46
	722168	722221	+	Exon 42
	722547	722654	+	Exon 43
	723317	723370	+	Exon 44
	723505	723558	+	Exon 45
	724399	724452	+	Exon 46
col11a2				Exons 6-37
	726065	726262	–	Exon 37
	727239	727292	–	Exon 36
	727472	727525	–	Exon 35
	727625	727678	–	Exon 34
	727842	727886	–	Exon 33
	727992	728045	–	Exon 32
	729370	729414	–	Exon 31
	729735	729788	–	Exon 30
	730131	730184	–	Exon 29
	n.d.	n.d.		Exon 28
	n.d.	n.d.		Exon 27
	n.d.	n.d.		Exon 26
	n.d.	n.d.		Exon 25
	731442	731495	–	Exon 24
	731918	731962	–	Exon 23
	732173	732226	–	Exon 22
	732443	732487	–	Exon 21
	734877	734930	–	Exon 20
	735130	735174	–	Exon 19
	735286	735339	–	Exon 18
	n.d.	n.d.		Exon 17
	n.d.	n.d.		Exon 16
	737261	737314	–	Exon 15
	737450	737503	–	Exon 14
	737648	737701	–	Exon 13
	737902	737955	–	Exon 12
	738309	738365	–	Exon 11
	738617	738703	–	Exon 10
	739331	739405	–	Exon 9
	739670	739732	–	Exon 8
	740023	740064	–	Exon 7
	740166	740219	–	Exon 6
col11a2				Exons 1-4
	747326	747445	–	Exon 4
	747829	747991	–	Exon 3
	748258	748468	–	Exon 2
	748598	748835	–	Exon 1
col11a2				Exon 5
	753957	754331	+	Exon 5
rxrb				Exons 2-12
	776269	776416	–	Exon 12
	776553	776658	–	Exon 11
	776834	776925	–	Exon 10
	777473	777514	–	Exon 9
	779312	779444	–	Exon 8
	780673	780802	–	Exon 7
	781029	781192	–	Exon 6
	781777	781800	–	Exon 5
	782296	782475	–	Exon 4
	784840	784996	–	Exon 3
	785339	785580	–	Exon 2
rxrb				Exon 1
	790681	790696	+	Exon 1
cdc40				Pseudogene?
	833577	833754	+	Exon Z
icp.1				Pseudogene?
	838885	838969	–	Exon 4
icp.2				Pseudogene?
	843607	843691	–	Exon 4
slc39a7
	847324	847821	+	Exon 1
	847982	848150	+	Exon 2
	848735	848767 ?	+	Exon 3 (partial, duplicate? )
	849788	849880	+	Exon 3
	850067	850201	+	Exon 4
	850414	850542	+	Exon 5
	854535	854731	+	Exon 6
	854901	855155	+	Exon 7
icp.3				Pseudogene?
	858743	858838	–	Exon 3
icp.4				Pseudogene?
	865043	?	+	Exon 2
icp.5				Pseudogene?
	870100	870178	–	Exon 4
	871473	871608	–	Exon 3
icp.6				Pseudogene?
	873283	873418	–	Exon 3
	874155	874475	–	Exon 2
icp.7				Pseudogene
	878636	878878	+	Exon 2
	882378	882462	+	Exon 4
ring1
	891133	891210	+	Exon 1
	891286	891446	+	Exon 2
	891643	891858	+	Exon 3
	892109	892387	+	Exon 4
	895234	895501	+	Exon 5
	895724	895825	+	Exon 6
rps18
	897036	897111	–	Exon 6
	898978	899069	–	Exon 5
	899315	899416	–	Exon 4
	899633	899719	–	Exon 3
	899811	899909	–	Exon 2
	900691	900693	–	Exon 1
vps52
	901224	901532	+	Exon 1
	901775	901862	+	Exon 2
	901946	901998	+	Exon 3
	902584	902659	+	Exon 4
	902907	902974	+	Exon 5
	903065	903240	+	Exon 6
	903373	903523	+	Exon 7
	903615	903715	+	Exon 8
	903825	903957	+	Exon 9
	904216	904273	+	Exon 10
	904637	904770	+	Exon 11
	904858	905013	+	Exon 12
	905181	905299	+	Exon 13
	905393	905516	+	Exon 14
	905801	905896	+	Exon 15
	906139	906246	+	Exon 16
	906337	906402	+	Exon 17
	906538	906649	+	Exon 18
	906738	906856	+	Exon 19
	908660	908806	+	Exon 20
atf6b
	932406	932478	+	Exon 1
	934262	934341	+	Exon 2
	934453	934534	+	Exon 3
	934819	934878	+	Exon 4
	936124	936212	+	Exon 5
	936300	936507	+	Exon 6
	937157	937300	+	Exon 7
	937417	937583	+	Exon 8
	937860	938051	+	Exon 9
	938235	938323	+	Exon 10
	941861	942091	+	Exon 11
	943326	943433	+	Exon 12
	943520	943619	+	Exon 13
	943747	943814	+	Exon 14
	943936	944077	+	Exon 15
	943936	944035	+	Exon 15 (alternatively spliced)
	945347	945431	+	Exon 16 (alternatively spliced)
	945529	?	+	Exon 17 (alternatively spliced)
icp.8				Pseudogene?
	950922	950988	+	Exon 1
	951370	951436	+	Exon 1 (alternatively spliced?)
	953315	953635	+	Exon 2
icp.9				Pseudogene?
	958314	958634	+	Exon 2
gimap4.1
	968285	969763	–	Exon 1
mhc1paa				Pseudogene
	973022?	973265	–	Exon 4: Alpha3 domain (partial)
mhc1pba				Pseudogene?
	981152	981421	+	Exon 3: Alpha2 domain
	981819	982079	+	Exon 4: Alpha3 domain
c4				Two exons (11/12) are encoded in Aca_scaf_1593
	986337	986398	+	Exon 1
	987151	987340	+	Exon 2
	987535	987706	+	Exon 3
	987793	987863	+	Exon 4
	987967	988058	+	Exon 5
	988216	988298	+	Exon 6
	989481	989568	+	Exon 7
	989916	990021	+	Exon 8
	990427	990550	+	Exon 9
	990709	990821	+	Exon 10
	992016	992201	+	Exon 13
	992342	992494	+	Exon 14
	992584	992710	+	Exon 15
	992823	992894	+	Exon 16
	992986	993192	+	Exon 17
	993627	993738	+	Exon 18
	994111	994181	+	Exon 19
	994329	994468	+	Exon 20
	994689	994904	+	Exon 21
	995198	995255	+	Exon 22
	995360	995449	+	Exon 23
	995615	995821	+	Exon 24
	995932	996007	+	Exon 25
	996435	996591	+	Exon 26
	996765	996869	+	Exon 27
	997159	997321	+	Exon 28
	997635	997849	+	Exon 29
	998205	998363	+	Exon 30
	998527	998586	+	Exon 31
	998747	998837	+	Exon 32
	998953	999169	+	Exon 33
	999360	999450	+	Exon 34
	999570	999644	+	Exon 35
	999946	1000048	+	Exon 36
	1000604	1000693	+	Exon 37
	1000910	1001002	+	Exon 38
	1001243	1001326	+	Exon 39
	1003438	1003570	+	Exon 40
	1003724	1003871	+	Exon 41
tnxb
	1026349 ?	1026692	+	Exon Z-15
tnxb
	1027823	1027929	+	Exon Z-13
	1032524	1032677	+	Exon Z-12
	1032845	1033117	+	Exon Z-11
	1040027	1040149	+	Exon Z-10
tnxb
	1042837	?	+	Exon Z-14
gimap4.2				Pseudogene
	1044027 ?	1044804 ?	+
tnxb
	1045894	1045992	–	Exon Z
	1046225	1046388	–	Exon Z-1
	1046747	1046908	–	Exon Z-2
	1047187	1047283	–	Exon Z-3
	1047412	1047563	–	Exon Z-4
	1047787	1047919	–	Exon Z-5
	1048220	1048362	–	Exon Z-6
	1048815	1048964	–	Exon Z-7
	1049254	1049373	–	Exon Z-8
	1049586	1049729	–	Exon Z-9
gimap4.3				Pseudogene
	1050769 ?	1050931 ?	–
gimap4.4				Pseudogene
	1060177 ?	1060085 ?	–
psmb10l
	1067292	1067403	–	Exon Z
	1067574	1067725	–	Exon Z-1
	1067887	1067945	–	Exon Z-2
	1068068	1068183	–	Exon Z-3
	1068319	1068459	–	Exon Z-4
	1068658	1068755	–	Exon Z-5
	1069107	1069200	–	Exon Z-6
lhx2/9l				Pseudogene?
	1070956	1071143	+	Exon Z-3
	1071297	1071405	+	Exon Z-2
	1071607	1071769	+	Exon Z-1
	1073140	1073526	+	Exon Z
cyp21a2				Pseudogene?
	1077728	1077817	+	Exon Z-9
	1078069	1078223	+	Exon Z-8
	n.d.	n.d.		Exon Z-7
	1080770	1080880	+	Exon Z-6
	1081334	1081420	+	Exon Z-5
	1081670	1081759	+	Exon Z-4
	1081899	1082012	+	Exon Z-3
	1083436	1083602	+	Exon Z-2
	1084926	1085029	+	Exon Z-1
	1085722	1085990	+	Exon Z
mhc1zaa
	1089923	1089977	+	Exon 1: Leader peptide
	1091777	1092043	+	Exon 2: Alpha1 domain
	1092867	1093157	+	Exon 3: Alpha2 domain
	1094724	1095008	+	Exon 4: Alpha3 domain
	1095150	1095278	+	Exon 5: CP, TM, CY domain
	1095587	1095625	+	Exon 6: CY domain
	1095743	1095799	+	Exon 7: CY domain
	1095949	1096005	+	Exon 8: CY domain
	1096349	1096405	+	Exon 9: CY domain
	1096494	1096603	+	Exon 10: CY domain
mhc1zba				Pseudogene?
	1101036	1101326	+	Exon 3: Alpha2 domain
	1101842	1102132	+	Exon 4: Alpha3 domain
mhc1zca				Pseudogene (reverse transcriptase like element disrupts exons coding alpha1 and alpha2 domains
	1106121	1106175	+	Exon 1: Leader peptide
	1106759	1106795 ?	+	Exon 2: Alpha1 domain
	1107106 ?	1107262	+	Exon 3: Alpha2 domain
	1107427	1107717	+	Exon 4: Alpha3 domain
usp_si:ch211-212k18.13				Exons 8-14
	1110276	1110362	–	Exon 14
	1113447	1113553	–	Exon 13
	1115726	1115781	–	Exon 12
	1116679	1116722	–	Exon 11
	1117940	1118023	–	Exon 10
	1118400	1118450	–	Exon 9
	1119459	1119590	–	Exon 8
usp_si:ch211-212k18.13				Exons 6-7
	1122848	1123003	+	Exon 6 (alternatively spliced, initiation codon present)
	1122908	1123003	+	Exon 6
	1123208	1123339	+	Exon 7
usp_si:ch211-212k18.13				Exons 1-5
	1126632	1126763	–	Exon 5
	1129252	1129322	–	Exon 4
	1129763	1129884	–	Exon 3
	1131725	1131821	–	Exon 2
	1134503	1134536	–	Exon 1
ubl_zgc:194655
	1136550	1136674	–	Exon 2
	1137498	1137642	–	Exon 1
rnf_si:ch211-212k18.15
	1143909	1143915	+	Exon 1
	1145793	1145893	+	Exon 2
	1146056	1146229	+	Exon 3
	1146680	1147132	+	Exon 4
rnf5
	1165544	1165662	–	Exon 6
	1167637	1167748	–	Exon 5
	1167873	1167927	–	Exon 4
	1168123	1168235	–	Exon 3
	1168462	1168480	–	Exon 2
	1170629	1170846	–	Exon 1
trim69
	1171681	1172291	–	Exon 6
	1175387	1175505	–	Exon 5
	1175897	1175919	–	Exon 4
	1176488	1176727	–	Exon 3
	1177007	1177102	–	Exon 2
	1178459	1179064	–	Exon 1
slc44a4
	1182519	1182649	–	Exon 22
	1182774	1182858	–	Exon 21
	1183071	1183165	–	Exon 20
	1183724	1183794	–	Exon 19
	1183919	1183992	–	Exon 18
	1184137	1184240	–	Exon 17
	1184354	1184448	–	Exon 16
	1184537	1184793	–	Exon 15
	1184891	1184993	–	Exon 14
	1185101	1185193	–	Exon 13
	1185588	1185687	–	Exon 12
	1185957	1186079	–	Exon 11
	1186178	1186290	–	Exon 10
	1186454	1186540	–	Exon 9
	1186843	1186957	–	Exon 8
	1187045	1187105	–	Exon 7
	1187295	1187417	–	Exon 6
	1187686	1187785	–	Exon 5
	1187907	1187985	–	Exon 4
	1188437	1188510	–	Exon 3
	1189069	1189117	–	Exon 2
	1190876	1190915	–	Exon 1
ehmt2				Last 15 exons
	1193270	1193450	–	Exon Z
	1193691	1193866	–	Exon Z-1
	1194184	1194262	–	Exon Z-2
	1194434	1194520	–	Exon Z-3
	1194934	1195049	–	Exon Z-4
	1196965	1197042	–	Exon Z-5
	1197270	1197414	–	Exon Z-6
	1197704	1197871	–	Exon Z-7
	1198089	1198243	–	Exon Z-8
	1198324	1198428	–	Exon Z-9
	1198604	1198705	–	Exon Z-10
	1198976	1199098	–	Exon Z-11
	1199439	1199545	–	Exon Z-12
	1199632	1199714	–	Exon Z-13
	1199800	1199991	–	Exon Z-14
ehmt2				Exons 1-7
	1207564	1207713	+	Exon 1
	1208295	1208379	+	Exon 2
	1208572	1208645	+	Exon 3
	1208767	1208931	+	Exon 4
	1209196	1209267	+	Exon 5
	1209417	1209534	+	Exon 6
	1209650	1209745	+	Exon 7
zbtb12				Exons 1-3
	1215227	1215415	–	Exon 3
	1215693	1215875	–	Exon 2
	1215952	1216155	–	Exon 1
zbtb12				Last exon
	1218142 ?	1218499 ?	+	Exon (alternatively spliced?)
	1219495	1219590	+	Exon Z
gimap4l				Pseudogene
	1219725 ?	1220375 ?	–
gimap7l				Pseudogene
	1235678 ?	1236385 ?	–
gimap4.5				Pseudogene
	1241760 ?	1243598 ?
gimap4.6				Pseudogene
	1248533 ?	1249065 ?	–
trim108/109
	1253697	1254229	–	Exon 6
	1254789	1254904	–	Exon 5
	1255647	1255738	–	Exon 4
	1256084	1256317	–	Exon 3
	1258934	1259029	–	Exon 2
	1260693	1261091	–	Exon 1
cfb.1				Exon 1-11
	n.d.	n.d.		Exon 1
	1267046	1267234	+	Exon 2
	1268080	1268265	+	Exon 3
	1268594	1268767	+	Exon 4
	1269084	1269173	+	Exon 5
	1269427	1269566	+	Exon 6
	1269832	1269967	+	Exon 7
	1270415	1270546	+	Exon 8
	1271132	1271230	+	Exon 9
	1271872	1272009	+	Exon 10
	1273980	1274096	+	Exon 11
cfb.1				Last 5 exons
	1280729	1280805	+	Exon Z-4
	1280920	1281020	+	Exon Z-3
	1282037	1282166	+	Exon Z-2
	1282263	1282312	+	Exon Z-1
	1283842	1284012	+	Exon Z
cfb.2
	n.d.	n.d.		Exon 1
	1287224	1287418	+	Exon 2
	1288128	1288313	+	Exon 3
	1288419	1288598	+	Exon 4
	1288762	1288860	+	Exon 5
	1289076	1289215	+	Exon 6
	1289432	1289567	+	Exon 7
	1289767	1289898	+	Exon 8
	1290486	1290581	+	Exon 9
	1291204	1291341	+	Exon 10
	1291517	1291633	+	Exon 11
	1291757	1291896	+	Exon 12
	1292067	1292170	+	Exon 13
	1292367	1292443	+	Exon 14
	1292836	1292936	+	Exon 15
	1293356	1293485	+	Exon 16
	1294825	1294874	+	Exon 17
	1295196	1295375	+	Exon 18
nelfe
	1296350	1296426	–	Exon 10
	1296904	1297006	–	Exon 9
	1297811	1297865	–	Exon 8
	1298147	1298291	–	Exon 7
	1298407	1298732	–	Exon 6
	1298841	1298875	–	Exon 5
	1299138	1299212	–	Exon 4
	1299349	1299494	–	Exon 3
	1299689	1299758	–	Exon 2
	1299950	1300024	–	Exon 1
skiv2l
	1300911	1300935	+	Exon 1
	1301516	1301637	+	Exon 2
	1301806	1301927	+	Exon 3
	1302195	1302312	+	Exon 4
	1302565	1302679	+	Exon 5
	1302973	1303047	+	Exon 6
	1303289	1303342	+	Exon 7
	1303528	1303700	+	Exon 8
	1304044	1304220	+	Exon 9
	1304401	1304546	+	Exon 10
	1306404	1306550	+	Exon 11
	1306700	1306784	+	Exon 12
	1307952	1308058	+	Exon 13
	1308449	1308595	+	Exon 14
	1308781	1308877	+	Exon 15
	1309018	1309230	+	Exon 16
	1309520	1309630	+	Exon 17
	1309956	1310067	+	Exon 18
	1310250	1310368	+	Exon 19
	1310730	1310867	+	Exon 20
	1311334	1311471	+	Exon 21
	1311550	1311654	+	Exon 22
	1311796	1311940	+	Exon 23
	1312215	1312341	+	Exon 24
	1312484	1312694	+	Exon 25
	1312967	1313077	+	Exon 26
	1313341	1313559	+	Exon 27
	1313672	1313812	+	Exon 28
	1315358	1315558	+	Exon 29
tmem268l
	1325434	1325582	–	Exon 8
	1325691	1325910	–	Exon 7
	1326371	1326460	–	Exon 6
	1326817	1326927	–	Exon 5
	1327154	1327315	–	Exon 4
	1327411	1327518	–	Exon 3
	1328395	1328483	–	Exon 2
	1328804	1328888	–	Exon 1
prrt1
	1339886	1340062	–	Exon Z
	1340638	1340829	–	Exon Z-1
	1341381	1341601	–	Exon Z-2
dicp1				Exons 2-8
	1345601	1345744	–	Exon 8
	1346747	1346814	–	Exon 7
	1347497	1347619	–	Exon 6
	1348936	?	–	Exon 5
	1350482	1350802	–	Exon 4
	1352086	1352397	–	Exon 3
	1352818	?	–	Exon 2
dicp1				Exon 1
	1355585	1355660	+	Exon 1
dicp2				AMCP00006279
	1358397	1358531	–	Exon 8
	1358849	1358874	–	Exon 7
	1359086	1359205	–	Exon 6
	1359381	1359653	–	Exon 5
	1360335	1360667	–	Exon 4
	1361071	1361370	–	Exon 3
	1361906	1362190	–	Exon 2
	1365354	1365456	–	Exon 1
dicp3				Pseudogene?
	1368084 ?	1368149	–	Exon 4
	1368359	1368664	–	Exon 3
	1371345	1371414	–	Exon 1
dicp4
	1376243	1376318	+	Exon 1
	n.d.	n.d.		Exon 2
	n.d.	n.d.		Exon 3
	1387643	1387963	+	Exon 4
	1394211	1394489	+	Exon 5
	1395121	1395240	+	Exon 6
	1395605	1395645	+	Exon 7
dicp5				AMCP00006282
	1404145	1404214	+	Exon 1
	1409453	1409758	+	Exon 2
	1410230	1410532	+	Exon 3
	1411166	1411486	+	Exon 4
	1411645	1411923	+	Exon 5
	1412454	1412573	+	Exon 6
	1414184	1414224	+	Exon 7
dicp6				AMCP00006281
	1424407	1424476	+	Exon 1
	1428272	1428577	+	Exon 2
	1428904	1429212	+	Exon 3
	n.d.	n.d.		Exon 4
	1429915	1430028	+	Exon (alternatively spliced?)
	1434288	1434386	+	Exon 5
	1434616	1434644	+	Exon 6
	1434793	1434912	+	Exon 7
dicp7				Pseudogene?
	?	1436495	–	Exon 3
	1437010	1437270	–	Exon 2
	1437901	1437970	–	Exon 1
clect.1				Pseudogene
	1442089	1442181	–	Exon 5
	1442624	1442715	–	Exon 4
	1443423	1443735 ?	–	Exon 3
	1444401	?	–	Exon 2
dicp8				Pseudogene
	1454249	1454513	+	Exon 2
	1456835	1457113	+	Exon 3
	1457906	1458190	+	Exon 4
	1458741	1458849	+	Exon 5
clect.2
	1461849	1461941	–	Exon 5
	1462110	1462201	–	Exon 4
	1462914	1463249	–	Exon 3
	1463699	1464040	–	Exon 2
	1464817	1464853	–	Exon 1
prrc2a
	1474877	1478234	–	Exon 16
	1478534	1478744	–	Exon 15
	1478984	1479326	–	Exon 14
	1482634	1482824	–	Exon 13
	1482982	1483768	–	Exon 12
	1484001	1484123	–	Exon 11
	1484250	1484415	–	Exon 10
	1484683	1484785	–	Exon 9
	1485102	1485244	–	Exon 8
	1485571	1485653	–	Exon 7
	1485831	1486066	–	Exon 6
	1486229	1486372	–	Exon 5
	1486839	1486914	–	Exon 4
	1487090	1487186	–	Exon 3
	1487309	1487486	–	Exon 2
	1487596	1487710	–	Exon 1
aif1				Exon 2-6
	1494931	1495018	–	Exon 6
	1495463	1495625	–	Exon 5
	1496447	1496488	–	Exon 4
	1496929	1496995	–	Exon 3
	1497992	1498053	–	Exon 2
aif1				Exon 1
	1506035	1506053	+	Exon 1
dicp9				Pseudogene?
	1507477	1507782	–	Exon 2
	1510441	1510507	–	Exon 1
dicp10				Pseudogene?
	1519231	1519297	+	Exon 1
	1522459	1522764	+	Exon 2
clect.3				Pseudogene
	1529756	1530085	+	Exon 3
	1530711	1530795 ?	+	Exon 4
clect.3				Pseudogene
	1534141	1534225	–	Exon 5
dicp10				Pseudogene?
	1536944	1537246	+	Exon 3
dicp11				AMCP00006287
	1539468	1539537	+	Exon 1
	1541367	1541672	+	Exon 2
	1542055	1542360	+	Exon 3
	1543751	1543840	+	Exon 4
	1545112	1545219	+	Exon 5
	1545463	1545491	+	Exon 6
	1545728	1545850	+	Exon 7
dicp12				AMCP00006283
	n.d.	n.d.		Exon 7
	1551713	1551841	–	Exon 6
	1552407	1552700	–	Exon 5
	1553095	1553406	–	Exon 4
	1553673	1553975	–	Exon 3
	1554384	?	–	Exon 2
	1555417	1555492	–	Exon 1
dicp13				Pseudogene?
	1559712	1560025	+	Exon 2
dicp14				AMCP00006286, pseudogene?
	1571311	1571374	+	Exon 1
	1573192	1573497	+	Exon 2
	1574253	1574561	+	Exon 3
	n.d.	n.d.		Exon 4
	1574742	1574849	+	Exon 5
dicp15				Pseudogene?
	1583906	1584026	–	Exon 6
dicp16				AMCP00006291, pseudogene?
	1595671	1595970	–	Exon 3
	?	1597023	–	Exon 3
	1599166	1599459	–	Exon 2
dicp17				Pseudogene?
	1607880	1607990	–	Exon 6
dicp18				Pseudogene
	1614540	?	–	Exon 7
dicp19				AMCP00006292, Exon 6
	1615714	1615824	+	Exon 6
	n.d.	n.d.		Exon 7
dicp19				AMCP00006292, Exons 2-5
	1623154	1623438	–	Exon 5
	1623971	1624273	–	Exon 4
	1633810	1634076	–	Exon 3
	1635087	1635392	–	Exon 2
	n.d.	n.d.		Exon 1
dicp20				AMCP00006288, partial
	1638059	1638128	+	Exon 1
	1641555	1641839	+	Exon 2
	1642120	1642425	+	Exon 3
csnk2b
	1659186	1659257	+	Exon 1
	1660337	1660439	+	Exon 2
	1660582	1660697	+	Exon 3
	1661078	1661153	+	Exon 4
	1661315	1661504	+	Exon 5
	1661753	1661843	+	Exon 6
spaca4l
	1678299	1678507	–	Exon 3
	1678691	1678798	–	Exon 2
	1683042	1683093	–	Exon 1
msh5				Exon 24
	1694757	1694868	+	Exon 24
msh5				Exons 5-23
	1700338	1700411	–	Exon 23
	1700606	1700743	–	Exon 22
	1700850	1700996	–	Exon 21
	1701220	1701294	–	Exon 20
	1701573	1701722	–	Exon 19
	1701869	1701995	–	Exon 18
	1702221	1702407	–	Exon 17
	1702491	1702578	–	Exon 16
	1702713	1702793	–	Exon 15
	1703172	1703281	–	Exon 14
	1703460	1703532	–	Exon 13
	1705025	1705153	–	Exon 12
	1705598	1705660	–	Exon 11
	1705957	1706095	–	Exon 10
	1706346	1706391	–	Exon 9
	1706565	1706647	–	Exon 8
	1706823	1706858	–	Exon 7
	1707305	1707414	–	Exon 6
	1707511	1707632	–	Exon 5
msh5				Exon 2
	1709176	1709299	+	Exon 2
clic1
	1716060	1716101	+	Exon 1
	1718280	1718389	+	Exon 2
	1718537	1718662	+	Exon 3
	1719046	1719152	+	Exon 4
	1719303	1719484	+	Exon 5
	1719623	1719784	+	Exon 6
lypc
	1722847	1723058	–	Exon 3
	1723342	1723464	–	Exon 2
	1724089	1724140	–	Exon 1
ddah2
	1729809	1730126	+	Exon 1
	1731555	1731654	+	Exon 2
	1731782	1731855	+	Exon 3
	1732002	1732121	+	Exon 4
	1733943	1734086	+	Exon 5
	1734195	1734311	+	Exon 6
icp.10				Pseudogene?
	1738412	1738735	+	Exon 3
	1738970	1739700	+	Exon 4
icp.11
	1749161	1749239	+	Exon 1
	1749564	1749899	+	Exon 2
	1750308	1750613	+	Exon 3
	1752148	1752410	+	Exon 4
icp.12
	1757820	1757871	+	Exon 1
	1758460	1758807	+	Exon 2
	1759434	1759583	+	Exon 3
	1759797	1759864	+	Exon 4
	1762938	1763018	+	Exon 5
icp.13				Pseudogene?
	1765932	1766243	+	Exon 2
icp.14				Exon 1
	1779221	1779281	–	Exon 1
icp.14				Exons 2-4
	1783239	1783565	+	Exon 2
	1784916	1785218	+	Exon 3
	1786753	1786952	+	Exon 4
icp.15
	1790970	1791000	+	Exon 1
	1791416	1791784	+	Exon 2
	1792216	1792353	+	Exon 3
	1793372	1793439	+	Exon 4
	1793790	1793915	+	Exon 5
icp.16
	1804126	1804192	+	Exon 1
	1805287	1805616	+	Exon 2
	1805718	1806023	+	Exon 3
	1807067	1807269	+	Exon 4
rps5l
	1808725	1808793	–	Exon 5
	1809013	1809111	–	Exon 4
	1809576	1809704	–	Exon 3
	1809855	1810064	–	Exon 2
	1812275	1812379	–	Exon 1
clect.4
	1825589	1825684	–	Exon 5
	1825917	1826005	–	Exon 4
	1826480	1826830	–	Exon 3
	1829706	?	–	Exon 2
	1831519	1831555	–	Exon 1
clect.5				Pseudogene?
	1849760	1849796	+	Exon 1
	1850238	1850455	+	Exon 2
icp.17				Pseudogene?
	1863784	1864151	+	Exon
ccdc105l
	1867471	1867671	–	Exon 8
	1867942	1868055	–	Exon 7
	1868314	1868409	–	Exon 6
	1868533	1868699	–	Exon 5
	1869052	1869220	–	Exon 4
	1869417	1869521	–	Exon 3
	1869901	1870173	–	Exon 2
	1870459	1870731	–	Exon 1
clect.6				Pseudogene
	1876777	1877108	+	Exon Z-4
	1877342	1877653	+	Exon Z-3
	1878222	1878566	+	Exon Z-2
	1878943	1879379	+	Exon Z-1 (alternatively spliced?)
	1878943	1879275	+	Exon Z-1
	1879707	1880080	+	Exon Z
traf
	1884050	1884198	+	Exon 1
	1884608	1884662	+	Exon 2
	1884958	1885062	+	Exon 3
	1885159	1885332	+	Exon 4
	1885557	1885643	+	Exon 5
	1885857	1885913	+	Exon 6
	1886344	1887570	+	Exon 7
icp.18				Pseudogene?
	1907364	1907718	+	Exon
icp.19				Pseudogene?
	1916355	1916702	–	Exon
icp.20
	1930634	1930884	–	Exon 4
	1931124	1931420	–	Exon 3
	1931582	1931908	–	Exon 2
	1932324	1932402	–	Exon 1
icp.21				Pseudogene?
	1958964	1959317	+	Exon
icp.22				Pseudogene?
	1991592	1991882	–	Exon 3
	1993363	1993692	–	Exon 2
icp.23				Pseudogene?
	2000287	2000673	+	Exon Z-3
	2001051	2001176	+	Exon Z-2
	2002424	2002491	+	Exon Z-1
	2002583	2002711	+	Exon Z
icp.24
	2011339	2011805	–	Exon 4
	2011899	2012180	–	Exon 3
	2012665	2012991	–	Exon 2
	2013358	2013490	–	Exon 1
rnf183l
	2020894	2021865	–	Exon 1
dhx16
	2027136	2027264	–	Exon 20
	2027505	2027678	–	Exon 19
	2027816	2027977	–	Exon 18
	2028090	2028252	–	Exon 17
	2028508	2028575	–	Exon 16
	2028667	2028785	–	Exon 15
	2028894	2029056	–	Exon 14
	2029233	2029373	–	Exon 13
	2029680	2029832	–	Exon 12
	2029951	2030049	–	Exon 11
	2030148	2030358	–	Exon 10
	2030523	2030638	–	Exon 9
	2030856	2030966	–	Exon 8
	2031056	2031253	–	Exon 7
	2031427	2031678	–	Exon 6
	2031777	2032031	–	Exon 5
	2032163	2032219	–	Exon 4
	2032598	2032769	–	Exon 3
	2032926	2033170	–	Exon 2
	2033289	2033486	–	Exon 1
nrm
	2042138	2042294	+	Exon 1
	2043839	2044032	+	Exon 2
	2044132	2044308	+	Exon 3
	2044416	2044724	+	Exon 4
cratb
	2060716	2060766	+	Exon 1
	2062213	2062428	+	Exon 2
	2062605	2062723	+	Exon 3
	2062811	2062864	+	Exon 4
	2063220	2063385	+	Exon 5
	2063521	2063695	+	Exon 6
	2063799	2063977	+	Exon 7
	2064209	2064309	+	Exon 8
	2064491	2064610	+	Exon 9
	2065257	2065379	+	Exon 10
	2065498	2065633	+	Exon 11
	2065843	2065905	+	Exon 12
	2066010	2066147	+	Exon 13
	2066340	2066549	+	Exon 14
ppt2
	2069043	2069222	+	Exon 1
	2071127	2071280	+	Exon 2
	2071371	2071466	+	Exon 3
	2071694	2071801	+	Exon 4
	2071920	2072003	+	Exon 5
	2072309	2072393	+	Exon 6
	2072545	2072599	+	Exon 7
	2074060	2074203	+	Exon 8
pde4dipl
	2080532	2081770	+	Exon 1
	2081862	2081996	+	Exon 2
	2083183	2083293	+	Exon 3
	2083461	2083583	+	Exon 4
	2085216	2085353	+	Exon 5
	2085487	2085666	+	Exon 6
	2086333	2086524	+	Exon 7
	2087529	2087714	+	Exon 8
	2087800	2087904	+	Exon 9
icp.25				Pseudogene
	2098359	2098655	–	Exon
	2098951	2099277	–	Exon
icp.26				Pseudogene?
	2110449	2110745	+	Exon
icp.27				Pseudogene?
	?	2127928	–	Exon
	2128329	2128616	–	Exon
icp.28				Pseudogene?
	2134605	2134937	+	Exon
icp.29				Pseudogene?
	2138308	2138604	–	Exon
	2139493	2139774	–	Exon
	2139938	2140270	–	Exon
icp.30				Pseudogene?
	2159970	2160257	+	Exon
	2160360	2160632	+	Exon
icp.31				Pseudogene?
	2169979	2170283	+	Exon
	2170518	2170823	+	Exon
icp.32				Pseudogene?
	2178176	2178505	+	Exon
icp.33				Pseudogene?
	2191580	2191906	+	Exon
	2192368	2192658	+	Exon
icp.34				Pseudogene?
	2205513	2205845	+	Exon
icp.35				Pseudogene
	2206559	2206875	–	Exon 4
	2207277	2207558	–	Exon 3
	2208545	2208877	–	Exon 2
icp.36				Pseudogene?
	2220351	2220681	–	Exon
icp.37				Pseudogene?
	2229557	2229888	–	Exon Z
	2231141	2231418	–	Exon Z-1
icp.38				Pseudogene?
	2234274	2234719	–	Exon 6
	2235183	2235269	–	Exon 5
	2236278	2236592	–	Exon 4
	2236850	2237140	–	Exon 3
	2237817	2238107	–	Exon 2
	n.d.	n.d.		Exon 1
icp.39
	2238849	2239039	–	Exon 5
	2240201	2240491	–	Exon 4
	2240811	2240855	–	Exon 3
	2241266	2241598	–	Exon 2
	2242922	2242961	–	Exon 1
icp.40				Pseudogene
	2246930	2247225	–	Exon 2
icp.41
	2251016	2251335	–	Exon 4
	2251471	2251773	–	Exon 3
	2252014	2252346	–	Exon 2
	2253439	2253478	–	Exon 1
icp.42
	2270483	2270799	–	Exon 4
	2270968	2271246	–	Exon 3
	2273898	2274167	–	Exon 2
	2274457	2274487	–	Exon 1
clect.7
	2285679	2285804	–	Exon 5
	2286036	2286124	–	Exon 4
	2286597	2286947	–	Exon 3
	2289159	2289542	–	Exon 2
	2290010	2290046	–	Exon 1
icp.43
	2296293	2296306	–	Exon 4
	2297475	2297624	–	Exon 3
	2298113	2298463	–	Exon 2
	2300858	2300900	–	Exon 1
icp.44				Pseudogene
	2325525?	2325816	–	Exon
	2327192	2327470	–	Exon
clect.8
	2342319	2342355	+	Exon 1
	2342737	2343123	+	Exon 2
	2343572	2343922	+	Exon 3
	2344780	2344868	+	Exon 4
	2345094	2345219	+	Exon 5
clect.9
	2363786	2363822	+	Exon 1
	2364290	2364676	+	Exon 2
	n.d.	n.d.		Exon 3
	n.d.	n.d.		Exon 4
	2370963	2371085	+	Exon 5
clect.10
	2381526	2381559	+	Exon 1
	2385089	2385475	+	Exon 2
	2387326	2387676	+	Exon 3
	2388151	2388239	+	Exon 4
	n.d.	n.d.		Exon 5
icp.45
	2393096	2393135	+	Exon 1
	2393326	2393670	+	Exon 2
	2394336	2394638	+	Exon 3
	2394746	2394918	+	Exon 4
icp.46
	2408136	2408428	–	Exon 5
	2408645	2408935	–	Exon 4
	2411045	2411338	–	Exon 3
	2411857	2412189	–	Exon 2
	2417738	2417786	–	Exon 1
clect.11				Pseudogene
	2438996	2439349	–	Exon 3
	2441890	2442275	–	Exon 2
	2442743	2442779	–	Exon 1
clect.12				Pseudogene
	2445213	2445328	–	Exon 5
	2445470?	2445710	–	Exon 2
	2446125	2446161	–	Exon 1
clect.13				Pseudogene?
	2449565	2449653	–	Exon 4
	2450034	2450357	–	Exon 3
clect.14
	2453315	2453454	–	Exon 5
	2453670	2454011	–	Exon 4
	2454261	2454611	–	Exon 3
	2455832	2456218	–	Exon 2
	2456676	2456712	–	Exon 1
clect.15				Pseudogene
	2464856	2465073	–	Exon
	2465989	2466372	–	Exon 2
clect.16
	2469116	2469241	–	Exon 5
	2469436	2469524	–	Exon 4
	2470957	2471307	–	Exon 3
	2477561	2478996	–	Exon 2 (undetermined N residues in the middle)
	2479464	2479497	–	Exon 1
clect.17
	2490084	2490120	+	Exon 1
	2490491	2490871	+	Exon 2
	2491092	2491445	+	Exon 3
	2491856	2491947	+	Exon 4
	2492178	2492303	+	Exon 5
clect.18				Exon 1
	2510580	2510616	–	Exon 1
clect.18				Exons 2-5
	2515856	2516242	+	Exon 2
	2526383	2526733	+	Exon 3
	2527202	2527290	+	Exon 4
	2527531	2527656	+	Exon 5
clect.19				Pseudogene
	2531452	2531522 ?	+	Exon 3
	2531637	2531762	+	Exon 5
icp.47
	2533719	2533752	+	Exon 1
	2536241	2536606	+	Exon 2
	2537062	2537115	+	Exon 3
	2538379	2538408	+	Exon 4
	2538816	2538938	+	Exon 5
	2539867	2539901	+	Exon 6
mhc1laa
	2542373	2542437	–	Exon 7: CY domain
	2542550	2542603	–	Exon 6: CY domain
	2542799	2542918	–	Exon 5: CP, TM, CY domain
	2542998	2543267	–	Exon 4: Alpha3 domain
	2546368	2546634	–	Exon 3: Alpha2 domain
	2546766	2547026	–	Exon 2: Alpha1 domain
	2549833	2549890	–	Exon 1: Leader peptide
mhc1lba
	n.d.	n.d.		Exon 7: CY domain
	2558258	2558311	–	Exon 6: CY domain
	2558628	2558753	–	Exon 5: CP, TM, CY domain
	2558874	2559143	–	Exon 4: Alpha3 domain
	2560845	2561111	–	Exon 3: Alpha2 domain
	2561249	2561509	–	Exon 2: Alpha1 domain
	2564031	2564088	–	Exon 1: Leader peptide
	2569937	2569994	–	Exon 1: Leader peptide, alternatively spliced
mhc1lca				Pseudogene
	2589409 ?	2589523 ?	+	Exon 2: Alpha1 domain (partial)
	2590174	2590440	+	Exon 3: Alpha2 domain
	2592504	2592800	+	Exon 4: Alpha3 domain
	2592925	2593041	+	Exon 5: CP, TM, CY domain
	2593800	2593853	+	Exon 6: CY domain
[1] Sequence IDs (SeqID) from main text Figure 2. icp = unknown immunoglobulin domain containing protein, clect = c-type lectin family protein
[2] n.d. = not detected. ? = uncertainty due to the presence of undetermined N residues, the absence of consensus sequences observed at splicing sites, the absence of exon coding peptide present in vertebrate homologs, and/or the difficulty in finding exons by homology search due to non-conservative nature of peptide etc.
[3] “+” = sense; “–” = antisense
[4] TM = transmembrane (inferred by TMHMM ver 2.0), CY = cytoplasmic, CP = connecting peptide, Z = last exon when total number of exons is unknown

## Sheet: Suppl. Tab. 10
Supplementary Table 10. Spotted gar MHC genes
Spotted gar gene	Location of protein coding region in ENSEMBL genome (LepOcu1)	Representative transcript	Nucleotide sequence for coding region (genomic sequence)	Nucleotide sequence for coding region (transcript sequence)	Amino acid sequence
(1) ß2 microglobulin
b2m	Exon1; LG5:3872594:3872663:-1 Exon2; LG5:3869100:3869378:-1 Exon3; LG5:3868359:3868372:-1	BLO_LOC100697190.12.16	>b2m(LG5 3872594:3872663:-1,3869100:3869378:-1,3868359:3868372:-1) ATGAAGGTCCTCTATCTAACAGCCCTGGTGGCCTTCCTCGCTTACCTCGACTCGGCGGCCGCCGCAGCAGCCGAGCCCAAGGTGCAGATCTACAGCCGGAACCCCGGGGAGTACGACAAGTCGAACACCCTGATCTGCCACGTCAGCGACTTCCATCCCCCTGACATCAAGATCGAGCTGCTGAAGAACAAGCAGCAGATGGAGGGCGTCAAGCAGAGCGACCTGGCCTTTGAGCAGGGCTGGCACTTCCACCTGACCCAGACCGTGCCCTTCACCCCCAAGAAGGGGGACATCTACTCCTGCAGGGTGTCACACAGCACCCTGTCTGTGCC…	>b2m_BLO_LOC100697190.12.16 ATGAAGGTCCTCTATCTAACAGCCCTGGTGGCCTTCCTCGCTTACCTGGACTCGGCGGCCGCCGCAGCAGCCGAGCCCAAGGTGCAGATCTACAGCCGGAACCCCGGGGAGTACGACAAGTCGAACACCCTGATCTGCCACGTCAGCGACTTCCATCCCCCTGACATCAAGATCGAGCTGCTGAAGAACAAGCAGCAGATGGAGGGCGTCAAGCAGAGCGACCTGGCCTTTGAGCAGGGCTGGCACTTCCACCTGACCCAGACCGTGCCCTTCACCCCCAAGAAGGGGGACATCTACTCCTGCAGGGTGTCACACAGCACCCTGTCTGTGCCAAAGGAGTTCACCTGGGAACCTGACATGTAA	>b2m(LG5 3872594:3872663:-1,3869100:3869378:-1,3868359:3868372:-1) MKVLYLTALVAFLAYLDSAAAAAAEPKVQIYSRNPGEYDKSNTLICHVSDFHPPDIKIELLKNKQQMEGVKQSDLAFEQGWHFHLTQTVPFTPKKGDIYSCRVSHSTLSVPKEFTWEPDM
(2) MHC class I α
mhc1zaa		BLO_ZGC_111893.1.1		>mhc1zaa_BLO_ZGC_111893.1.1 ATGACCCGCGGACCGGCCCTTCTCCTGGTCCTGGCCCTGTGCTGGCCGGCCAGCGGCGAGAGACACTCCCTGCACTATATATACACTGCCCTCTCCAAGCCTGTAGATGGCATCCCTGAGTTCACAGCTATGGGGGTGCTGAACGACAGGCAGATCGATTACTATGACAACTGGATCATGCAGAAGATTCCCAAGCAGAGCTGGATGAAGACAAACATGGGTCAGGAATACTGGGAGAAGGGAACCCAGTCCAGGAAGAGCAAGGAGCAGTGGTTCAAAGTCAACGTTGGGATTCTGATGGACCGGATGAGACAGAACAACTCTGATCTCCATATTCTCCAGTGGATGCACGGCTGTGAAATCGAGGTGCA…	>mhc1zaa_BLO_ZGC_111893.1.1 MTRGPALLLVLALCWPASGERHSLHYIYTALSKPVDGIPEFTAMGVLNDRQIDYYDNWIMQKIPKQSWMKTNMGQEYWEKGTQSRKSKEQWFKVNVGILMDRMRQNNSDLHILQWMHGCEIEVQPGSKPQFLRGYDQYSYDGRDFLSFDESKMQWVAPVWPAEPTKHKWDNEQILNQYTKGYLERECVDWLTKFLGFGEQQIKKSVPPDVHMFAKRSLTPGQLTLTCLATGFYPPDVQVDLYRDGVMLLEKDRVLSSGVRPNGAEEDTYQLRKSLEIRETDKRSYSCEVKHSSLKEPVVRQWERTVWVPPASPPSNLPIVVSVVLLVVALVAGGAALAFFAHRRKKASGSDSSGSPRSSDSDLQTNGKTIS…
mhc1zba		BLO_MHC1ZBA.1.2		>mhc1zba_BLO_MHC1ZBA.1.2 ATGATCTTGTTCTTCCTTCTTGTAGGACTTTGCCACTGCACTGCTGCTGAAAAGCACACCTATGAAGACCTTTACACAGTGAGCTCCCCATCTCAGAACATGCCAGGATTTTTTGCACTTACTCAGTTTGATGGCCTGCCTGTTATGCATTATGACAGCAATACCCACAATGCAGAATCCTTAAAAACCTGGGACACAACAAAACCCTTCAAAAGTTGCTCTGATGAGGAACACATATTCAACAGGATGCTGAAGCTAGCAGTTAGAAACATGACAGGCAACGTCCATGTGCTGCAGAGGAGGACTGGCTGTGAGCTGGAAGATGGACACACAAAGAGAGTCTTTGACCTCATCGGGCTTGACGGCGAAGACTT…	>mhc1zba_BLO_MHC1ZBA.1.2 MILFFLLVGLCHCTAAEKHTYEDLYTVSSPSQNMPGFFALTQFDGLPVMHYDSNTHNAESLKTWDTTKPFKSCSDEEHIFNRMLKLAVRNMTGNVHVLQRRTGCELEDGHTKRVFDLIGLDGEDFLSFDVNNCQWMALSPRALPVKLIWDKMRDFNKHSALYLSQICFQRISNSAEATKSLLFNASVYAFPKSALADNVSLRHRERRSPSNDRVTLTCMATGFFPRDVQLDLYRQGMKLGESGGVVSSGVRPNGDPESTYQLRKSLEIARTEAGLYYCNVTRRSESNITWFVIADHESEDPTSAALIGSIATVGVIGFITSIGILLYWKKKQERNETDTRSSTGVSLDIRNSEQAEENTSMLPNSGSGQ
mhc1paa	Exon 2; JH591468.1:12863:13123:-1 Exon 3; JH591468.1:12398:12667:-1		> mhc1paa(JH591468.1 12863:13123:-1,12398:12667:-1) AGAGCGCCTCGGCCTCCCACTGGCTGGTCTACACCTCCACAGCAGTGTCGGAGGCGGGGCTCCTCTCCCAGCTCCTGATCTCCAGGGTTCTGGACCAGCAGACGGTCTCTCACTGGGACAGCGCCTCCTGGAGAGAGACTCACACCAGCCACTGGCCCAGCAGAGCTGCCGGCCTCAGAGATGTCAACTACGAGCATGAGGAGATGGAGAACAGGGAGAGGCTGCAGGGAATCCTGAGGACGAGGAGCAACATGGGGAAAGATGTGCTCCAGAGCTGGTGAGGCTGTAGACTGGGGGATGATGGGAGTGTGGCTCTGTTTGATCACTACGGCTTCAATGGACAAGAC…
mhc1pba	Exon 1; JH591468.1:30494:30548:-1 Exon 2; JH591468.1:29351:29611:-1 Exon 4; JH591468.1:27352(preceded by undertermined residues):27624:-1 Exon 5; JH591468.1:26628:26749:-1		>mhc1pba(JH591468.1 30494:30548:-1,29351:29611:-1) ATGTGGAGTTTCTTCATCGTGTTGGGAATCTTCCTGATACCGTCTGTCGGAGAAGAGAGCGCCTCAGCCTCCCACTGGCTGGTCTACAGCTCCACAGCAGTGTCGGAGGCGGGGCTCCTTTCCCAGCTCCTGATCTCCAGGGTGCTGGACCAGCAGACGGTCTCTCACTGGGACAGCGCCTCCCGGAGAGAGACTCGCACCCGCCACTGGCCCAGTGGAGCTGCCGGCCTCAGAGACATCAACTACGAGCACGAGGAGACAGAGAACAGGGAGAGGCTGCAGGGAATCCTGAGGAAGAGGAGCAACATGGGGAAAG >mhc1pba(JH591468.1 27352:27624…		>mhc1pba(JH591468.1 30494:30548:-1,29351:29611:-1) MWSFFIVLGIFLIPSVGEESASASHWLVYSSTAVSEAGLLSQLLISRVLDQQTVSHWDSASRRETRTRHWPSGAAGLRDINYEHEETENRERLQGILRKRSNMGK >mhc1pba(JH591468.1 27352:27624:-1) SPQVFVSSKRREDTQNCSLSCLVTGFSPGVIEVSLSRAGETEGDEVWSSGLRPNGDATHQLRKSVEIRKSEIELYNCTVSHHSSNYSVTL >mhc1pba(JH591468.1 26628:26749:-1) LCSAGDGTSQWHKIALASGITVLAACLLSMIGYSLNKRTQ
mhc1pca	Exon 2; JH591468.1:44298:44558:1 Exon 3; JH591468.1:44998:45267:1 Exon 5; JH591468.1:55103:55224:1 Exon 6; JH591468.1:55413:55607:1	BLO_MHC1ZBA.2.2	>mhc1pca (JH591468.1 44298:44558:1,44998:45267:1) AGAGCGCCTCGGCCTCCCACTCGCTGGTCTACACCTCCACAGCAGTGTCGGAAGCGGGGCTCCTCTCCCAGCTCTTGATCTCCAGGGTGCTGGACCAGCAGACGGTCTCTCACTGGGACAGCACCTCCCAGAGAGAGACTCGCACCCGCCACTGGCCCAGCGGAGCTGCTGGCCTCGAAGACATCGACTATGAGCTCGAGGAGACAGAGAACAGGGAGAGGCTGCAGGGAATCCTGAGGAAGAGGAGCAACATGGGGAAAG ATGTGCTCCAGAGGTGTCGAGGCTGTAGACTGGAGGATGATGGGAGTGTGGCTCTGTTTGATCACTATGGCTTCAATGGAAAATACT…	>mhc1pca_BLO_MHC1ZBA.2.2 ATGTGGAGTTTCTTCATCGTGTTGGGAATCTTCCTGATACCGTCTGTCGGAGAAGAGAGCGCCTCGGCCTCCCACTCGCTGGTCTACACCTCCACAGCAGTGTCGGAAGCGGGGCTCCTCTCCCAGCTCTTGATCTCCAGGGTGCTGGACCAGCAGACGGTCTCTCACTGGGACAGCACCTCCCAGAGAGAGACTCGCACCCGCCACTGGCCCAGCGGAGCTGCTGGCCTCGAAGACATCGACTATGAGCTCGAGGAGACAGAGAACAGGGAGAGGCTGCAGGGAATCCTGAGGAAGAGGAGCAACATGGGGAAAGATGTGCTCCAGAGGTGTCGAGGCTGTAGACTGGAGGATGATGGGAGTGTGGCTCTGTT…	>mhc1pca_BLO_MHC1ZBA.2.2 MWSFFIVLGIFLIPSVGEESASASHSLVYTSTAVSEAGLLSQLLISRVLDQQTVSHWDSTSQRETRTRHWPSGAAGLEDIDYELEETENRERLQGILRKRSNMGKDVLQRCRGCRLEDDGSVALFDHYGFNGKYFLSFEVDNMIWRASSLQAKDTQRDWNQNRVKNQYTRFFLEIDCMETLKRFLEFREIDKNHTVSPQVFVSSKRQGDTQNCSLPCLVTGFSPGVIEVSLSRGGETEREEVWSIGLRPNGDATYQLRKSVEIRESEIEEYKCTVTHHSSNYSVTLTWGLCSAGDGTSQWHKIALASGITVLAACLLSMIGYGLNKRKQTGLSCLIVLLLTLPLSALLSSGCVFCVFQQRTGHRVFILSACSVT…
mhc1pda	Exon 6; JH591468.1:57194:57322:-1		>mhc1pda(JH591468.1 57194:57322:-1) ACTGGTCTGTCCTCCCTCGTCGTCCTGCGGGTGACTCTCCCTCTCTCTGCCCTACTGTCCTCCGGCTGTGTCTCCTGTCTCTTCCACAGAGCAGATCAGTGTGTGGCTGTGGTCCTCAGGACACGGTAA		>mhc1pda(JH591468.1 57194:57322:-1) TGLSSLVVLRVTLPLSALLSSGCVSCLFHRADQCVAVVLRTR
mhc1pea	Exon 2; JH591523.1:90796:91013(followed by undertermined residues):1 Exon 4; JH591523.1:92297:92565:1		>mhc1pea(JH591523.1 90796:91013:1) AGAGCGCCTCAGCCTCCCACTGGCTGGTCTACAGCTCCACAGCGGTGTCGGAGGCAGGGCTCCTCTCCCAGCTCCTGATCTCCAGGGTGCTGGACCAGCAGACGGTCTCTCACTGGGACAGCGCCTCCTGGAGGCTCCGCTGGCCCAGCGGAGCTGCCGGCCTCAGAGACGTCGACTACGAGCACGAGGAGACGGAGAGCAGGGAGAGGCTGAGGAAG >mhc1pea(JH591523.1 92297:92565:1) TCTCTCCTCAGGTGTTTGTCTATTCCAAGCATCTGGGAGACACACAGAGCTGTTCTCTGTCCTGTCTGGTCACTGGCTTCAGTCCTGGAGTCATAGAGGTCAGTTTGTTC…
mhc1pfa	Exon 6: JH591571.1:29209:29331:1		>mhc1pfa(JH591571.1 29209:29331:1) ACTGGACTGTCCTGCCTCTTCGTCCTGCTGGTGACTCTCCCTCTCTGCCCTGCTGTCCTCCGGCTGCGTCTCCTGTCTCTTCCACAGATCAGGTCAGTGGCTGTGGTCCCCAGGACACGGTAA		>mhc1pfa(JH591571.1 29209:29331:1) TGLSCLFVLLVTLPLCPAVLRLRLLSLPQIRSVAVVPRTR
mhc1pga	Exon 6: JH591571.1:41023:41259:-1		>mhc1pga(JH591571.1 41023:41259:-1) ACTGGACTGTCCTGCCTCATCGTCCTGCTGGTGACTCTTCCTCTCTCTGCCCTGCTGTCCTCTGGCTGCGTCTTCTGTCTCTTCCACAGAGCAGGTCAGTGTGTCTTCATACTCTCAGCCTACTCTGCAAGTGAGGAAACTCTCTGCAGCGTTCAATGTCAACAAAACAACATTTTTAGATTTCAGAATTTACATTTACAGTTTAAGTATGGCATGTTTTCCCTGCTTAACAAGTGA		>mhc1pga(JH591571.1 41023:41259:-1) TGLSCLIVLLVTLPLSALLSSGCVFCLFHRAGQCVFILSAYSASEETLCSVQCQQNNIFRFQNLHLQFKYGMFSLLNK
mhc1laa	Exon 2; JH591577.1:7656:7916:1 Exon 3; JH591577.1:9311:9577:1 Exon 4; JH591577.1:10495:10791:1 Exon 5; JH591577.1:11042:11155:1 Exon 6; JH591577.1:11372:11413:1 Exon 7; JH591577.1:11617:11660:1		>mhc1laa(JH591577.1 7656:7916:1,9311:9577:1,10495:10791:1,11042:11155:1,11372:11413:1,11617:11660:1) GGACGCACTCCATGTCCTGGTCCTTCACACTGACCCAAGAAGCCCAGTGGATCCCCAAGTTCGCAGTCGTGGGGTATCTGGATGGCCTGCCCATGGAGTACTACGACAGCACCCACGAGAGGGTCGTGTCTCGACGGCACTGGCGCCCGGACCCGGCCCCCGCGGAGAACGAGGAGGAAAAGAAAGGGGCAGCCGAACACACTTACATATCCATGTTTGAAAAACTGCAGCTCGCGAAGAAGCACTTTAACCACAGCGGAGGTCTGCACACTTACCAGAGACAGGCTGGCTGTGAGCT…		>mhc1laa(JH591577.1 7656:7916:1,9311:9577:1,10495:10791:1,11042:11155:1,11372:11413:1,11617:11660:1) THSMSWSFTLTQEAQWIPKFAVVGYLDGLPMEYYDSTHERVVSRRHWRPDPAPAENEEEKKGAAEHTYISMFEKLQLAKKHFNHSGGLHTYQRQAGCELSDDGTQLFHARDAYDGQDLLQYNMDHLRWDPLVPELKNDEALMHSDDIEQNNTYQPLCIQVLKSYLEQEKDRPVMRVKPRVQVFQKTSALSGGTEVTCLATGFYPRALELTLLRDRRPVPEQELTGGEVLPNGDGTYQLRKSLALSKEEEERRERHRYTCRVQHSGLDNMLEVAREPEPDLDTGLIAGVVIGVLIVALV…
mhc1lba	Exon 1; JH591577.1:27044:27098:1 Exon 7; JH591577.1:35471:35514:1	BLO_LOC100690338.2.6	>mhc1lba(JH591577.1 27044:27098:1) ATGCGCCTGGCGTGCGCGCTGGGCCTCCTCTGCCTGCGGGGCGCGCTCTCGGCCG >mhc1lba(JH591577.1 35471:35514:1) GAAAAGAACAGAGCGAGACGTCGTCCAACAGCTCTGGTCCCTAG	>mhc1lba_BLO_LOC100690338.2.6 ATGCGCCTGGCGTGCGCGCTGGGCCTCCTCTGCCTGCGGGGCGCGCTCTCGGCCGGCAGGCACTACCTGTGGTACCTCGGCACGCTGGTGGTGGGGAGCCCCGAGCTCCCCGAGCTGTCGGGGGTGGGCGTGGTGGACGGCGTGCAGGTGGAGTACTACAACAGCGCCGCGGGGGAGCTGGTGTCGCGGCGGGACTGGCGCCCGGGCGGGGGCGCCTTCGACGACGCCGAGGACAGGGAAGCGATCGTCCGCGACTTCCAGCGGGACATGAGGCGGAAGCTGGCGTACGTGATGGGGCGCTTCAACCACAGCGCCGGCGTCCACACGTACCAGAGGATCAGCGGCTGTGAGCTGGACGAGGGCGGGGCC…	>mhc1lba_BLO_LOC100690338.2.6 MRLACALGLLCLRGALSAGRHYLWYLGTLVVGSPELPELSGVGVVDGVQVEYYNSAAGELVSRRDWRPGGGAFDDAEDREAIVRDFQRDMRRKLAYVMGRFNHSAGVHTYQRISGCELDEGGAARFRTADAYDGQGLLTYDMERFSYSPLDPGAIYDKLFLEGYKIAVINVYQPMCLKLLKRYLEQDGHVLMRRVKPRVRVFQKTSAFSGGTEVTCLATGFYPRALELTLLRDGRPVPEQELTGGEVLPNGDGTYQLRKTLALSEEEEERRERHRYTCRVQHSGLDNGLEVDWGEDLEPDAGFIAVVVMGVLAVALVLPVAACVLRRKKGRGKEQSETSSNSSGP
mhc1lca	Exon 1; JH591577.1:56490:56541:-1 Exon 2; JH591577.1:55141:55398:-1 Exon 3; JH591577.1:53708:53974:-1 Exon 4; JH591577.1:52866:53162:-1 Exon 5; JH591577.1:52184:52297:-1 Exon 6; JH591577.1:51912:51965:-1 Exon 7; JH591577.1:51693:51736:-1	BLO_LOC100690338.6.6 (alternatively spliced form)	>mhc1lca(JH591577.1 56490:56541:-1,55141:55398:-1,53708:53974:-1,52866:53162:-1,52184:52297:-1,51912:51965:-1,51693:51736:-1) ATGAAGCCCTCCGCGCTGTTTCTTCTCTGCTGCGGCGAGCTGGCCTGGGCGGACTCTCACTCCCTGTGGTACTTCATGACCCTCACAACCGGACCGAGCCAGTTCCCGGAGTTCGTGGTTGTAGGGATGGTGGACGATGTCCAGGTGGAATACTACGACAGCGACGTCGGGAAGGTGATCTCTCGTCGACACTGGCGCCCGGACGCTGAGGTCGAGGAAGCAGACAGCAAGGTTACTGCAGCGAAGCATTACCACAACAGCATGAGAAACAAG…	>mhc1lca_BLO_LOC100690338.6.6 ATGAAGCCCTCCGCGCTGTTTCTTCTCTGCTGCTGCGAGCTGGTCTGCGCGGGCTCTCATTCCTTGTGGTACTTCGGGAGTCTACAGACAGGACAGGCCCAGTTCCCTGAGTTCGTGGTTGTAGGGATGGTGGACGATGTCCAGGTGGAATACTACGACAGTGACATCGGGAAGATGATCTCTCGACGACACTGGCGCCCGGACGCTGAGGTCGAGGAAGCAGACAACAAGGAGTCTGTAGCAAAGGATTTTTACTTCAGCATGAGAAGCAAGCTGCAGCTCCTGATGTCTCACCTGAACCACACAGGAGGACACCGGACCTACCAGAGGATCGCTGGCTGCGAGCTGGACGATGACGGTTCGGCCCGG…	>mhc1lca(JH591577.1 56490:56541:-1,55141:55398:-1,53708:53974:-1,52866:53162:-1,52184:52297:-1,51912:51965:-1,51693:51736:-1) MKPSALFLLCCGELAWADSHSLWYFMTLTTGPSQFPEFVVVGMVDDVQVEYYDSDVGKVISRRHWRPDAEVEEADSKVTAAKHYHNSMRNKLQLLMSHLNHTGGHRTYQRIAGCELDDDGSARFGRWDAYDGRDALVYNTQSYSWSLLIPQVVIDKALFQVNKIRADTFYQPLCVRVLKSYLQQERTRLMRRVKPRVRVFQKTSAFSGGTEVTCLATGFYPRALELTLLRDGRPVPEQELTGGEVLPNGDGTYQLRKSLALSEEEEERRGRHR…
mhc1lda		BLO_LOC100150607.1.1		>mhc1lda_BLO_LOC100150607.1.1 ATGAAGCCGTTTCTTGCTTTCCTGGGCTTGCTTTGTCTGAGCGGCTTCGCTCGGGCTGCCGCCCCAGCAGCCCACTCACTGTGGTACGTCAACACGCTGATCATCGGAGAGACGCAGTTCCCGGAACTGGTGACAGTGGAGATGCTGGACGGCGTCCAGCTGCGATGCTACGACAGCGACAGCAAGCGGCTGATGCTCCGCTGGCCCTGGTCCTCGGAGTCTCCCATTCTCTGGAACCTGAACCAGGATGTAGGCGTGGCGGAGGACAACCACTACTGCATGAAGAAGAAGCTGGAGGGCGCGATGTGGCAGTACAACCACACTGGAGGGGTGCACACATACCAGCGCCTGGCCGGCTGTGAGCTGCAC…	>mhc1lda_BLO_LOC100150607.1.1 MKPFLAFLGLLCLSGFARAAAPAAHSLWYVNTLIIGETQFPELVTVEMLDGVQLRCYDSDSKRLMLRWPWSSESPILWNLNQDVGVAEDNHYCMKKKLEGAMWQYNHTGGVHTYQRLAGCELHADGTKHFHSRDAYDGQDILSFDVPSNAWTALIPEGLYDRVLLETDKLMNENLLQPLCINYLKALLQEGRKDLMKRIKPRVRVFQKTSALSGGTEVTCLATGFYPRALELTLLRDGRPVPEQELTGGEVLPNGDGTYQLRKTLALSEEEEERRERHRYTCRVQHSGLDNRLDIKWGEDLEPDAGFIAVVVMGVLAVALVLPVAACVLWRKKGRGAQSPACRSSDVKYTAGQEREQSESSSNSSGP
mhc1lea*	Exon 2; AHAT01044524.1:139:396:1 Exon 3; AHAT01044524.1:925:1191:1 Exon 4; AHAT01044524.1:1809:1889 (end of scaffold):1	BLO_HA1B.1.2	>mhc1lea(AHAT01044524.1 139:396:1,925:1191:1,1809:1889:1) ACTCTCACTCCCTGTGGTACTTCCTGACTCTCACAACCGGACCGAGCCAGTTCCCGGAGTTCATGGTTGTAGGGATGGTGGACGATGTCCAGGTGGAATACTACGACAGCGACATCGGGAAGATGATCTCTCGACGACACTGGTGCCCGGACGCTGAGGTCAAGGAAGCAGACAACAAGGAGTTTGCAGTGAAGGATTTTTACTTCGGCATGAGAGACAAGCTGCAGGTCCTGATGTCTCACCTGAACCACACAGGAGGACACCGGACCTACCAGGTGATCGCTGGCTGTGAGCTGGACGATGACGGTTCGGCCCGGTTCGGTCGCTGGGACGCCTACAAT…	>mhc1lea_BLO_HA1B.1.2 ATGAAGCCCTCCGCGCTGTTTCTTCTCTGCTGCTGCGAGCTGGTCTGCGCGGGCTCTCACTCCCTGTGGTACTTCCTGACTCTCACAACCGGACCGAGCCAGTTCCCGGAGTTCGTGGTTGTAGGGATGGTGGACGATGTCCAGGTGGAATACTACGACAGCGACATCGGGAAGGTGATCTCTCGTCGACACTGGCGCCCGGACGCTGAGGTCGAGGAAGCAGACAACAAGGAGTTTGCAGCGAAGGATTTTGACTTCAGCATGAGAAACAAGCTGCAGCTCCTGATGTCTCACCTGAACCACACAGGAGGACACCGGACCTACCAGGGGATCGTCGGCTGTGAGCTGGACGATGACGGGTCGGCCCGGTTCAGTCG…	>mhc1lea_BLO_HA1B.1.2 MKPSALFLLCCCELVCAGSHSLWYFLTLTTGPSQFPEFVVVGMVDDVQVEYYDSDIGKVISRRHWRPDAEVEEADNKEFAAKDFDFSMRNKLQLLMSHLNHTGGHRTYQGIVGCELDDDGSARFSRWDAYDGRDAMNYNMKSYSWSILIPGVVMDKARLQVNKLMTDTFYQPLCVRILKSYLQQERSRLMRRVKPRVRVFQKTSALSGGTEVTCLATGFYPRALELTLLRDGRPVPEQELTGGEVLPNGDGTYQLRKTLALSEEEEERRERHRYTCRVQHSGLDNGLDIKWEPEPDLDTGLIAGVVIGVLIVALVLPVAACVLWRKKGRGAQSPACRSSDVKYTAGQEREQSESSSNSSGP
mhc1saa		BLO_LOC100698385.2.3		>mhc1saa_BLO_LOC100698385.2.3 ATGTTGCTACTGATCGTGCTCTTTGGCTGGGTTCGAACTGCGACAGGAGGGACAAATTCATTACAGTATGGCCTAACAGGGACCTTGGACCAAGCAGGCAACTTTGAGTTTGTGACCGTGGGAATGGTAAATGATATAATACTACAGTACTATGACAGCAATCAGAAGAAACTGGTGCCCCGTACGGACTGGATGAAGAATGCAGTGAGCCCGCATTTATGGGAGGGATACACAAGGCGTTTCGTCATGAAACAGGAACAAATTTATACAAATTTGAGAGCAGCCATTCAGAGATTTAATCACACTGAAGGAATCCACACTTATCAAAGGATGGCAAGGTGTGAAATGGATGCTGATGGGACCAGAAGG…	>mhc1saa_BLO_LOC100698385.2.3 MLLLIVLFGWVRTATGGTNSLQYGLTGTLDQAGNFEFVTVGMVNDIILQYYDSNQKKLVPRTDWMKNAVSPHLWEGYTRRFVMKQEQIYTNLRAAIQRFNHTEGIHTYQRMARCEMDADGTRRGFSSEAYDGNNFISFDLKTQSWNAAVPQANIIKERNELNSGHRDYLMNYYQFECFDLLKTFLKYGKEALERKEAPQVSLHMKKGVSPSEAEVMCIVTGFYPQEIAVNWVRDGNVTVEEKFFAGEVLPNGDGTYQVRSVLAVNLEDPEEHTYSCQVTHLSMTETLVVKWVQEEDQNRHFHVVTMITVVCCAFICLALLIVHCLKTSKNTKSPEHSETGSATEPLNS
mhc1haa	Exon 1; LG14:17405421:17405478:1 Exon 2; LG14:17407244:17407507:1 Exon 3; LG14:17407993:17408268:1 Exon 4; LG14:17408695:17408976:1 Exon 5; LG14:17409766:17409858:1 Exon 6; LG14:17410964:17410990:1 Exon 7; LG14:17413439:17413494:1	BLO_MHC1UXA2.3.3 (1bp insertion causing frameshift)	>mhc1haa (LG14 17405421:17405478:1,17407244:17407507:1,17407993:17408268:1,17408695:17408976:1,17409766:17409858:1,17410964:17410990:1,17413439:17413494:1) ATGCGACCTTTTTTCATCTTCATCTTTTTTCAGACTCTGACTCTTCCTGTCACTGCAGGCACATTCACTCTGCGGTATCTCTACACGGGGGTGGCCAGAGATGTGGACAGATTCAGCTTCAGTGCAGTGCTCACTTTAAACCACGTCCCCATCCTCTTCTACGACAGCCGGACTGGAAACATAGTCCCGCGCCAGGAATGGCTGAGAGAGGCATTTGACTCGGCCTTCTGGGACACCGAGAGG…	>mhc1haa_ BLO_MHC1UXA2.3.3 ATGCGACCTTTTTTCATCTTCATCTTTTTTTCAGACTCTGACTATTCCTGTCACTGCAGGCACATTCACTCTGCGGTATCTCTACACGGGGGTGGCCAGAGATGTGGACAGATTCAGCTTCAGTGCAGTGCTCACTTTAAACCATGTCCCCATCCTCTTCTACGACAGCCGGACTGGAAACATAGTCCCGCGCCAGGAATGGCTGAGAGAGGCATTTGACTCGGCCTTCTGGGACACCGAGAGGATGAGGAACAGAGAGCAGTTGATTGTTTTTGAATCCACCATGCTACTGATGATGCAGAGCTTTAATCACACCACTGCTGAGCCACACACGTACCAGCGGCTGCGGGAGTGCAAGCTGGAAGCTAATGG…	>mhc1haa(LG14 17405421:17405478:1,17407244:17407507:1,17407993:17408268:1,17408695:17408976:1,17409766:17409858:1,17410964:17410990:1,17413439:17413494:1) MRPFFIFIFFQTLTLPVTAGTFTLRYLYTGVARDVDRFSFSAVLTLNHVPILFYDSRTGNIVPRQEWLREAFDSAFWDTERMRNREQLIVFESTMLLMMQSFNHTTAEPHTYQRLRECKLEANGDVRVSDRFGYDGTDYLSLDQGTGTWIPAVPQAQSVKQKWDADTARTQECRVYLEEECIQVLKTLIRNGTGALERPVYVEVFQVEREPWEFCCLVTGISSSGAEVQWVVDQQGVLAEGQSR…
mhc1uaa	Exon 1; JH591545.1:8992:9058:-1 Exon 2: JH591545.1:8640:8879:-1 Exon 3: JH591545.1:6288:6563:-1 Exon 4: JH591545.1:5861:6202:-1 Exon 5: JH591545.1:5101:5211:-1 Exon 6: JH591545.1:4748:4815:-1 Exon 7: JH591545.1:4507:4512:-1	BLO_HA12.1.2	>mhc1uaa(JH591545.1 8992:9058:-1,8640:8879:-1,6288:6563:-1,5861:6202:-1,5101:5211:-1,4748:4815:-1,4507:4512:-1) ATGAGACGCTGGTTCCGGGTCCTGGTTCCGGCGCTGCTGCTGTGCGGGGCCCAGCTGGTCCCAGCCGTTGTCCGCTCGCTGTACTACTACGGCTGTGGGAGGCCTGGCGGTCTGGAGCAGCCGGACGTCACTGTGGTGGGGAGGCTGGATGGGGAGGAGTTCAGTTACTATGACAGCACTCAGAGGAACGTGACCCCCAGGCAGGGCTGGGTGAGGCAGCTGGAGGACCCGGAGGGCTGGAAAACGAACACGCGTGTGCTGGAAGCTTTCCTGCAGATCTACCGAAC…	>mhc1uaa_BLO_HA12.1.2 ATGAGACGCTGGTTCCGGGTCCTGGTTCCGGCGCTGCTGCTGTGCGGGGCCCAGCTGGTCCCAGCCGTTGTCCGCTCGCTGTACTACTACGGCTGTGGGAGGCCTGGCGGTCTGGAGCAGCCGGACGTCACTGTGGTGGGGAGGCTGGATGGGGAGGAGTTCAGTTACTATGACAGCACTCAGAGGAACGTGACCCCCAGGCAGGGCTGGGTGAGGCAGCTGGAGGACCCGGAGGGCTGGAAAACGAACACGCGTGTGCTGGAAGCTTTCCTGCAGATCTACCGAACAGCAGTGAGGGAGAGACAAGGCTCTCACACTGTGCTGCTGCTCTGCGGCTGTGAGCTGGAGGAGGATGGTGGGGGCACCAGTAGAGGGCG…	>mhc1uaa(JH591545.1 8992:9058:-1,8640:8879:-1,6288:6563:-1,5861:6202:-1,5101:5211:-1,4748:4815:-1,4507:4512:-1) MRRWFRVLVPALLLCGAQLVPAVVRSLYYYGCGRPGGLEQPDVTVVGRLDGEEFSYYDSTQRNVTPRQGWVRQLEDPEGWKTNTRVLEAFLQIYRTAVRERQGSHTVLLLCGCELEEDGGGTSRGRCALGHEGKVYLRLDTRTRTWTQVSRAPGAEQGWEPDRSFNRTVLTFLEQYCSQWLKIFIKHTRKTLCRAPAPEAPGLQRGREPNSPVTCSVVSLFPGDVAVSWQRDGQELTEGVDPAVVLPNGDGSFQVRRSLRVSEEELERHSFTCFVNGTSLGEELVIP…
mhc1uba	Exon 4: JH591545.1:11536:11817:-1		>mhc1uba(JH591545.1 11536:11817:-1) AGCGCCCCCTGGTGTCCCTGTCACACAAGGACTCCGGACCTGGCGGTACTGAGCTCACCTGCCTGGCCACTGGCTTCTTCCCCAGAGACATCGTGTTGTCCTGGTGGAGAGACGGACAGGAGCTGCAGGAGGATGTGGAGAGTGGGGGGGTGGTTCCCAATGGAGACGGGAGCTTCCAGGTCAGGAAGAGTCTGAGAGTGAGAGCAGGAGAGGAGGACAAGTACCAGTACTCCTGCAGAGTGGATCATACCAGCCTGGAAGAGGAGATCATCAGGATCTGGG		>mhc1uba(JH591545.1 11536:11817:-1) RPLVSLSHKDSGPGGTELTCLATGFFPRDIVLSWWRDGQELQEDVESGGVVPNGDGSFQVRKSLRVRAGEEDKYQYSCRVDHTSLEEEIIRIW
mhc1uca	Exon 2; JH591545.1:75443:75658:-1 Exon 3: JH591545.1:74295:74543:-1	BLO_MHC1UBA.2.2 (duplication of α1 and α2 domains)	>mhc1uca(JH591545.1 75443:75658:-1,74295:74543:-1) AGACTCACACCCTGATCCACGATGGCAGGGTGAGCTCACACTCCCCAGACATCACTGTGAGAGCCAAGCTGGATGACGAGGAGATCGGCTACTATGACAGCAATAAAGGAGCGACTCCTGAGCAGGACTGGGTGAAGGAGGAAAAGTACTGGGACATGAGCATCCAATCAGCCGTTCCAGTCCTCAAGACCTGCAAAGACGCTGTGAGACCAGAGGCTGAAATCCGCCAGCAGTTTGGCTGTGGGCAGAGCGATGATGGGAAAACCAGCTCATTCTGGAACATGACCTACAAGGGGCAGGATTTCACCCTGGACAGGGACTCCTGGAGCTGGACCTCCGAGGGCCAGA…	>mhc1uca_BLO_MHC1UBA.2.2 ATGTTCCGAGTCCTGGTTCTGATTATCTGTGGGGTCCAGGCTGCGTCCGCAGAGACTCACACCCTGATCCACGATGGCAGGGTGAGCTCACACTCCCCAGACATCACTGTGAGAGCCAAGCTGGATGACGAGGAGATCGGCTACTATGACAGCAATAAAGGAGCGACACCTGAGCAGGACTGGGTGAAGGAGGAAAAGTACTGGGACATGAGCATCCGATCAGCCGTTCCAGTCCTCAAGACCTGCAAAGACGCTGTGAGACCAGAGGCTGAAATCCGCCAGCAGTTTGGCTGTGGGCAGAGCGATGATGGGAAAACCAGCTCATTCTGGAACATGACCTACAAGGGGCAGGATTTCACCCTGGACAGGGACTC…	>mhc1uca_BLO_MHC1UBA.2.2 MFRVLVLIICGVQAASAETHTLIHDGRVSSHSPDITVRAKLDDEEIGYYDSNKGATPEQDWVKEEKYWDMSIRSAVPVLKTCKDAVRPEAEIRQQFGCGQSDDGKTSSFWNMTYKGQDFTLDRDSWSWTSEGRIPSDLPPEPNRRRVEQVLDQVCPECLKTLTRRRRAAVDKGEGANQRSHSPVTHSWRAFYTGTTGLDGFPEFVSVGVVDDVQVGYFDSKIGRLVHRQKWMEQHLGQEYLKLYTDVLKGTQENFKANVKILMERFNQTGGVHTWQQMYGCELDDDGTTRGFWQYGYDGADYISLDKSTLTWTAANQRGMTTKLKWDPDRAWTQQTKAYLENTCIEWLKKYVGYGRETLLRTERPQVSVSHKDS…
mhc1uda	Exon 2; JH591545.1:72868:73128:-1 Exon 3; JH591545.1:64254:64529:-1 Exon 4; JH591545.1:63473(preceded by undertermined residues):63721:-1		>mhc1uda(JH591545.1 72868:73128:-1,64254:64529:-1,63473:63721:-1) GAACTCACTCGTACCAGTACATCTATACTGCAACTGTGGGAATGAGTGAATTCCCAGAGTTTGTGGTAGTGGGAATGGTGGATGGGGAGCAGGTGAACTACTACGACAGCAGTATCAAGGAGATGATTCCTCGACGGGAGTGGGTGAAGGGAGCAGTGGACCCCGACTTCTGGAACAGGGGCACACAGATTCTACTTGGCTGGCAGCAGACTTTCAAGGCTGGTATCGAAATTCTAAGGCAACGCTTCAACCAGACTGGAGGAGTCCACACGTGGCAGCTGATGTACGGCTGTGAGCTGGACAGTGACGGCACCACTCGGGGGTATTTTCAGT…		>mhc1uda(JH591545.1 72868:73128:-1,64254:64529:-1,63473:63721:-1) THSYQYIYTATVGMSEFPEFVVVGMVDGEQVNYYDSSIKEMIPRREWVKGAVDPDFWNRGTQILLGWQQTFKAGIEILRQRFNQTGGVHTWQLMYGCELDSDGTTRGYFQFGYDGADYISLDKSTLTWTAANQRAVITKNKWDATGADARFQTNYLENTCIEWVKKYVEYGRETLLRTERPQVSVYSRVSGSQGPEVTCLATGFFPKDIVVHLQRDGQDLQEDVHSGEVLPNGDGSFQVRKSLRVSEEELKRHQYSCRVDH
mhc1ufa	Exon 1; JH591501.1:24217:24254:-1 (frameshift) Exon 2; JH591501.1:17401:17661:-1 Exon 3; JH591501.1:13292:13570:-1 Exon 4; JH591501.1:11909:12184:-1 Exon 5; JH591501.1:11548:11652:-1		>mhc1ufa(JH591501.1 24217:24254:-1,17401:17661:-1,13292:13570:-1,11909:12184:-1,11548:11652:-1) ATGCTGCCGCTGTTGCTGTGCGCACTCGTCCTGGGCTGTCACCCACTCCCTGCGCTACTTCTACACCGGGGTCACTGGGGTCAGGGGGTTCCCCGAGTTCACCATCGTGGGCCTGGTGGACGGGCAGGAGTTTGTCCACTACGACAGCGACATCAAGAGGATGATTCCCAAGACGGAGTGGATAGAGAGGAACGAGGGGAAGGACTACTGGGACAGACAGACTCAGATACTGATTGGTGCATCACAGGTTTTCAAAACAGATTTAGTTAACCTGCCACAGCGTTTCAACCAGTCTGCAGGCGT…		>mhc1ufa(JH591501.1 17401:17661:-1,13292:13570:-1,11909:12184:-1,11548:11652:-1) THSLRYFYTGVTGVRGFPEFTIVGLVDGQEFVHYDSDIKRMIPKTEWIERNEGKDYWDRQTQILIGASQVFKTDLVNLPQRFNQSAGVHTSQSMYGCEWDDEDGTTRGFQQEGYDGEDYLVFDLKTLTWVAPTQRAFLTKQNWDADRAFNEGKKNYLTQICIEWLKKYVNYGRETLNRRERPQVSVFHKDSGSGSTELTCLATGFFPRDILVSWWRDGQELHEDVDSGEVVPNGDGSFQVRKRLRVRAGEEHKYSCRVDHTSLEKTIVQHWEPPSLVPIIAAVCAVVALAVIAVVAVVLVRRRKSS
mhc1uea	Exon 2; JH591750.1:9142:9405:-1 Exon 4; JH591750.1:2840:3118:-1 Exon 5; JH591750.1:2222:2332:-1 Exon 6; JH591750.1:515:547:-1 Exon 7; JH591750.1:303:343:-1		>mhc1uea(JH591750.1 9142:9405:-1) TGACTCATTCCCTGAGGTATTTCCACACGGGATTCACAGGAGTCCCAGGTTTTCCCGAGTTTGTGGCCGTGGGGATGGTTGACGATGAGCAGATTGACTATTACGACAGCGTAACCCAGAAGGATGTGCCCAAACAGCAGTGGATGAAAGATCACATGGATGCCTCCTACTGGGAAAGACAGACACAGAAAAGATTTGGATGGCAGCAGGGAAGCAATAAATATGCTTTGGAAGAACTACCAAAGAGGTTTAACCAGACAGACA >mhc1uea(JH591750.1 2840:3118:-1,2222:2332:-1,515:547:-1,303:343:-1) AGCGCCCCCAGGTGTCTGTGTTCCACAAGGA…		>mhc1uea(JH591750.1 9142:9405:-1) THSLRYFHTGFTGVPGFPEFVAVGMVDDEQIDYYDSVTQKDVPKQQWMKDHMDASYWERQTQKRFGWQQGSNKYALEELPKRFNQTD >mhc1uea(JH591750.1 2840:3118:-1,2222:2332:-1,515:547:-1,303:343:-1) RPQVSVFHKDSRSGGTELTCLATGFFPRDILVSWLRDGQELQEDVDSGEVLPNGDGSFQVRKSLRVRAGEEDKYSCRVDHKSLSPGDILMPWEPPSSSLVPIIAAVCAVVALAVIAVVAVVLVRRRKSSGGQKPIYRQAAGKEPGDSSSNSSA
(3) MHC class II α
mhc2dla	Exon 1; JH591501.1:64610:64673:1 Exon 2; JH591501.1:64758:65012:1 Exon 3; JH591501.1:65597:65878:1 Exon 4; JH591501.1:66558:66685:1	BLO_LOC101348755.1.1	>mhc2dla(JH591501.1 64610:64673:1,64758:65012:1,65597:65878:1,66558:66685:1) ATGTCTGTGGGCTGGAAATGTCTTGGGCTGTTGGTGGTGATGCAGGGAGCTGCCACTGTTGCTGTTGAACACACCTACGAGGTGGCATATTTCTGCCAAAGTGAAAATCGAAAAGGATCCCGCAATGAAGTGTTTGACGACGATGAAATGTTTCACATCGACCCCGATCGGAAGGTGGACGAGCCCCGTCTCCCCGAGTTTGAGAAGTGGGCCTGGAACGACTCGAGCTTGATTCAGGGTGCACTGGCTAACCTGGGCATTTGTGAAAACCACCTGAAGGGTGTTATGAAAGCTATTCCTGATGAACCTGCTGTGAAGGTCC…	>mhc2dla_BLO_LOC101348755.1.1 ATGTCTGTGGGCTGGAAATGTCTTGGGCTGTTGGTGGTGATGCAGGGAGCTGCCACTGTTGCTGTTGAACACACCTACGAGGAGGTATTTTTCTGCCAAAGTGAAAATCGAAAAGGATCCCGCAATGACGTGTTTGACGACGATGAAATGTTTCACATCGACCCCGATCGGAAGGTGGACGAGCCCCGTCTCCCCGAGTTTGAGAAGTGGGCCTGGAACGACTCGAGCACGATTCAGGGTGCACTGGCTAACCTGGGCATTTGTGAAGACCACCTGAAGGGTGTTATGAAAGCTGTTCCTGATGAACCTGCTGTGAAGGTCCCCCCGAAGCCAGCTGTGTTCCCCGAGGAGCCCGTGGAGCTCGGCTGG…	>mhc2dla(JH591501.1 64610:64673:1,64758:65012:1,65597:65878:1,66558:66685:1) MSVGWKCLGLLVVMQGAATVAVEHTYEVAYFCQSENRKGSRNEVFDDDEMFHIDPDRKVDEPRLPEFEKWAWNDSSLIQGALANLGICENHLKGVMKAIPDEPAVKVPPKPAVFPEEPVELGWPNTLICALNDFTPPTAQLRWLKNGQPVTSDVSSTDYIPLSSNKFAMFSYLSFTPQEGDIYTCHVEHTALSEPVSVFWDAEVPTDSDASETAFCAIGLALGILGVVLGTVFLIKAIKFHS
mhc2dga1	Exon 2; JH591501.1:83783:84037:1 Exon 3; JH591501.1:84350:84631:1		>mhc2dga1(JH591501.1 JH591501.1:83783:84037:1,84350:84631:1) CTTCACACATTGACATAAATGTCATTGGCTGCAAGTCGGATGACCCAGTGGCACAAGATGAGGCTCAGCTGGACGGAGACGAGATGTTTTATGCCGATTTTGACAAGAAGGAAATGATACTGACACTGCCGGCGTTTGCTGACTCCTTTGGTGTAGATCCAGGATGGGTACAGGGCGCAATAGCAAATCGACAGATCTGCATCAACAATTTGGAAGTTGCTATCAAAGCTGAGAACAACCCTCCAGAAAACACAGATGCTCCTGTCAACACTATCTACCCCAGGGATGAAGTGGAGCTCGGGAAGCCCAACACCCTCATCTGTCTTGCCAACAACTTT…		>mhc2dga1(JH591501.1 JH591501.1:83783:84037:1,84350:84631:1) SHIDINVIGCKSDDPVAQDEAQLDGDEMFYADFDKKEMILTLPAFADSFGVDPGWVQGAIANRQICINNLEVAIKAENNPPENTDAPVNTIYPRDEVELGKPNTLICLANNFFPPPVKVRWTKNDVDVSEQATLSRYYPNSDATFYQFSTLSFTPQLGDVYSCSVEHKALPEPKTRIW
mhc2dha1	Exon 3; JH591501.1:124439:124720:1 Exon 4; JH591501.1:125147:125277:1	BLO_LOC100702693.4.7	>mhc2dha1(JH591501.1 124439:124720:1,125147:125277:1) ATGCGCCTACTGCGATGGTGTACCCCAGAGACAGCGTCGAGCTGGGGAAGCCCAACACGCTCATCTGCTCCGTCACGGACTTCCACCCGATGGGTATCGGGGTGACCTGGACCCACAACGACAGGCCAGTCACCGAGGGCGTCACCCAGACCACACCGCTCTCTGGGAGAGACTTCAGCTTCAAGGTCTTCTCCTTCCTGCCCTTCACACCCCGGCTGGGCGACGTCTACTCCTGCCAGGTGCAGCACAGCGCCCTGCCCGAGCCCCTCGCCAGACTCTGGGAGGTGGAGACGGAGACGGGGACAGAGTCTGACATCGGGCCGACAGCGTTCTGCGTGGCGGGCC…	>mhc2dha1_BLO_LOC100702693.4.7 ATGGTTCTAGGTGTGTTTCTGGCAGCTGCCTGGTGTGGGGTTCGTGCTAATGTTCTGCATCGTGGCTTCCTTTTAACTGCCTGCCAGTCCAACGTCACTAGAACTTTAAGTGAGTTGCAGCTGGATGGGGAAGGGGTCGCCTACATGGATTTTGACCGGGAAGAGATGGTCATGACGCTCCCACAGTTCGCAGACCCCATCAGCCCTGGTGGGGAGGGGGTGACGCTGGCCCTGGGTTGCAGGGAGCTCTGCAGAAACAGCCTGATGGAAGTGGCAAAGGCCGAAGGATACCCTCCGGAGAGGAAGGATGCGCCTACTGCGATGGTGTACCCCAGAGACAGCGTCGAGCTGGGGAAGCCCAACACGCT…	>mhc2dha1_BLO_LOC100702693.4.7 MVLGVFLAAAWCGVRANVLHRGFLLTACQSNVTRTLSELQLDGEGVAYMDFDREEMVMTLPQFADPISPGGEGVTLALGCRELCRNSLMEVAKAEGYPPERKDAPTAMVYPRDSVELGKPNTLICSVTEFHPMGIGVTWTHNDRPVTEGVTQTTPLSGRDFSFKVFSFLPFTPRLGDVYSCQVQHSALPEPLARLWEVETETGTESDIGPTAFCVAGLTLGLLGVAAGTFFLIKGSSCN
mhc2dha2		BLO_LOC100702693.1.7		>mhc2dha2_BLO_LOC100702693.1.7 ATGAAGACCTGCGCCTGGCCAGCTCTGGTCCTGGCAGCGCTGTCCCTGTCTGTTCAGGCTCAGGTGCTGCACCGGGCGGTGGACCTGACCGCCTGCCTGTCCAACGACACGGAGTCGCAGGCGCTGGGCCAGCTGGACGGGGACCAGATGTTCTTCGTGGACCTGGAGCTGCGGCAGGCCGTCCTCACGCTGCCCCCCTTCGCTGACCCCTTCGCCCTGGGGCCGGACTCTGTGGCCCAGGCGCTGGCCAGCAGGCAGCTCTGCAGGAACAACCTGGCCACCGCCGCCCGCGCTGAGGGCTTCCCGCCAGAGACCGCCGAGCCCCCCGTGGCCATGGTGTACCCCAAGAGCGTGGTGCGGCCGGGGGA…	>mhc2dha2_BLO_LOC100702693.1.7 MKTCAWPALVLAALSLSVQAQVLHRAVDLTACLSNDTESQALGQLDGDQMFFVDLELRQAVLTLPPFADPFALGPDSVAQALASRQLCRNNLATAARAEGFPPETAEPPVAMVYPKSVVRPGEPNTLICSAQRYYPFPLGLAWARNGEPVAGTTPQTLSLVRRDATYSCYSLLLFSPRPGDVYTCHLQHRALRRPLVVAWEVPPEARPGAVLTVVCGVAMALGMLGVVTGCLLFCVSS
mhc2dea	Exon 2; JH591615.1:7070:7318:1 Exon 3; JH591615.1:7739:8020:1 Exon 4; JH591615.1:9032:9156:1		>mhc2dea_(JH591615.1 7070:7318:1,7739:8020:1,9032:9156:1) TTAGACATCTAGACCGACTTTTGACGTTCTGCGTGTCTAATTCCACCGAAGCGGAGCTTGAGAAAGAGCACGATGAAGATGAGATATTTTATGTTGATCTGGAGACAAAGCAGTCGGTACAGAGGCTCCCAGAGTTTGCAGAGAAATGGCACGTAGGCCCAGAATGGCCTCCATTTGCACAGCAGGAAGTAGAAACCTGCCGACTCTATCTGGCAGCTAAAGGAGAAGGATTCCCTGAAGAGAAACTAGATCCCCCGATTTCCCGATTGTACTCGGAGAACGAGGTGGAGCTGGGGGTCCCCAACGCTCTGATCTGCTTCATCACTGACTTCCACCCTGCA…		>mhc2dea(JH591615.1 7070:7318:1,7739:8020:1,9032:9156:1) RHLDRLLTFCVSNSTEAELEKEHDEDEIFYVDLETKQSVQRLPEFAEKWHVGPEWPPFAQQEVETCRLYLAAKGEGFPEEKLDPPISRLYSENEVELGVPNALICFITDFHPAPVKVSWTRNTEPVTQGFNVTQYYSNKDYSLRLFSYLSFTPQAGDVYSCSVEHRALQEPLTRLWEVEVQSDSEAAETAVCGVGLTLGLLGVAAGTFFLIKGNKCN
mhc2dga2		BLO_LOC100691970.1.3		>mhc2dga2_BLO_LOC100691970.1.3 ATGAAGTTCGCTGTCTGTGTTACTGTGCTGCTGGGATCGGTGTGTGCAGTAGCTCTTGCTCAGCATCTGGACTTGTATCTTATTGGCTGTGACAAAACTGAATCAGAAGACGCAAAAGAGCTGGATGGTGATGAGATTAAATACATGGACTTCAACCAGAATAAAGTAGTTATGACACTCCCGGATTTTGCTGAGCCGTTTGGATCAGCTCCAGGATGGGAACAACAAGCACTGGCTGAAAGGGCCACTTGTAGAAATAACCTGGATGTTGCCATAAAAGCTGAAAACAACCCCCCTGAGGAAATAGATCCTCCTGTCAACACAGTGTATCCTAGGGACGATGTGGAAGTCGGTAAGCCCAACACCCT…	>mhc2dga2_BLO_LOC100691970.1.3 MKFAVCVTVLLGSVCAVALAQHLDLYLIGCDKTESEDAKELDGDEIKYMDFNQNKVVMTLPDFAEPFGSAPGWEQQALAERATCRNNLDVAIKAENNPPEEIDPPVNTVYPRDDVEVGKPNTLICFVNNFYPPPIKVKWTRNDKEVKEGVTLGRYFPNSDFTFRQFSMLSFTPQEGDVYSCTVEHQGLTEPMTRIWEPEIKTESDIGPTAFCGVGLTLGLLGVAAGTFFLIKGNNCN
(4) MHC class II ß
mhc2dlb	Exon 1; JH591501.1:70640:70697:1 Exon 2; JH591501.1:71064:71336:1 Exon 3; JH591501.1:72010:72291:1 Exon 4; JH591501.1:72852:72965:1 Exon 5; JH591501.1:74194:74225:1	BLO_ZGC_123077.1.1	>mhc2dlb(JH591501.1 70640:70697:1,71064:71336:1,72010:72291:1,72852:72965:1,74194:74225:1) ATGAGACTGGTGCTTCTCTGCTCGGCGTTGGTACTTTGTCTAACCCTGTCCGGGGCCGATGACTTCGTGTACTTCTTTAGGAGCGAGTGTCACTTCAGCGCCAGTGACCTGCGGGACCTGGTCTATGTCCGTTCAATGACTTTCAACGGGAAGGAGCGCGTGAGGTTCAACTCCACGGTGGGCAAATACGTGGGGTTCGACACCTGGGGAGAGAAGCAGGCCAACTACTGGAACGGACAGAAGGACTACATTGCAAGGCTAAGTGCGGATAAAGACCGATTTTGCAAGTACAATGTTCAACTCATGGC…	>mhc2dlb_BLO_ZGC_123077.1.1 ATGAGACTGGTGCTTCTCTGCTCGGCGTTGGTACTTTGTCTAACCCTGTCCGGGGCCGATGACTTCGTGTACCTTATTAGGGGCGAGTGTCACTTCAGCGCCAGTGACCTGCGGGACCTGGTCTATGTCCGTTCAATGACTTTCAACGGGAAGGAGCGCGTGAGGTTCAACTCCACGGTGGGCAAATACGTGGGGTTCGACACCTGGGGAGAGAAGCAGGCCAACTACTGGAACGGACAGAAGGACTACATTGCAAGGCTAAGTGCGGATAAAGACCGATTTTGCAAGTACAATGTTCAACTCATGGCAAGCGGGATGCAGGACAGAAAGATCAAGCCTGAGGTGAAGATCTACCCCGCCAAGACGGCCAG…	>mhc2dlb(JH591501.1 70640:70697:1,71064:71336:1,72010:72291:1,72852:72965:1,74194:74225:1) MRLVLLCSALVLCLTLSGADDFVYFFRSECHFSASDLRDLVYVRSMTFNGKERVRFNSTVGKYVGFDTWGEKQANYWNGQKDYIARLSADKDRFCKYNVQLMASGMQDRKIKPEVKIYPAKTASQGHTHMLVCHAHGFYPRQIAVSWLRNGQPVSSDLTSMSFASDGDWTYQTLLYLEFTPQGGETFECAVDHVALDGTLKLRWDPAAREAKRNKVIMGASGLVLGLVFAVIGVVYWKRKTKGHIAVPTVQS
mhc2dgb	Exon 3; JH591501.1:95827:96108:1 Exon 4; JH591501.1:96578:96691:1 Exon 5; JH591501.1:98568:98596:1	BLO_ONCMYK-DBB.1.6	>mhc2dgb(JH591501.1 95827:96108:1,96578:96691:1,:98568:98596:1) CGGAGCCCGACGTCCGGCTGAGTTCCACCAAGCCCTCCTCTCAGAAGCACCCCGCCATGCTGATGTGCAGCGCCCTCGGCTTCTACCCCAAACAGATCAAGGTGTCCTGGCTGAGGGACGGGCAGACGGTGACCTCGGACGTGACCTCCACCGAGGAGCTGGCGGACGGAGACTGGTACTACCAGATCCACTCCCACCTGGAGTACACGCCCCGGGCAGGAGAGAGCATCGTGTGCAGGGTGGAGCACAGCAGCTTTGCCACGCCCAAGGAGCTGACCTGGGACCCCTCGATGCCCGAGGCTGACCGGAACAAGATCATCATCGGGGCGTCCGGT…	>mhc2dgb_ BLO_ONCMYK-DBB.1.6 ATGGTTTCCTCGAGCCCCTGCTGGGCGAGTCTGCTGGTGCTGCTGCTGGCGGCGCTGGGGTGCGGAGCAGAGGATTATTTCTATCATGTACAGCGGGAGTGTCGCTTCAGCTCGAAGGCCCTGGGGGACCTGGAGTTCATTGACAGATACGTCTTCAACAAGCTGGAGCTCCTCCGCTACAACAGCACTCTGAACAAGTACATAGGGTACACTGAGCTGGGAGTGAGGAATGCAGAGCGATGGAACAACGACCCAGCTCAACTGGCAGGACAGCTTGGTAACCGGGATCAGTACTGCAAGCACAACGCTGAGCTCTCCTACCAGACCATCCTGGACAAGACAGTGGAGCCCGACGTCAAGCTGAGGTCCG…	>mhc2dgb_BLO_ONCMYK-DBB.1.6 MVSSSPCWASLLVLLLAALGCGAEDYFYHVQRECRFSSKALGDLEFIDRYVFNKLELLRYNSTLNKYIGYTELGVRNAERWNNDPAQLAGQLGNRDQYCKHNAELSYQTILDKTVEPDVKLRSAKPSSQKHPAMLVCSALGFYPRQIKVSWLRDGQTVTSDVTSTEELADGDWYYQIHSHLEYTPRAGESIVCRVEHSSFATPKELTWDPSMPEADRNKIIIGASGLVLGLVIAAAGGIYYKKKSGVRRMLVPTS
mhc2dkb		BLO_LOC100701969.1.1		>mhc2dkb_BLO_LOC100701969.1.1 ATGTGGGCTCAACAGGCCCTGTGCCGTCTCCAGCTGCTGGCTGTGTTTTCAGGGTTCCACTGGGGCCACGGAGATCACTGTGGAGTGGAGGGACATGTCTACCAGTTTTCAGGTTCGTGTCAGTTCAGTTCGAGGAGCCCGGATGACGTCGTCTACGTTGAGAGTTATGTCTTTGAGAGAAAGGAGTTGATTCACTATGACAGCCGGGCGGGTCAGTTTGTGGGGTACACTGAGTACGGGGCGAAGGTCGCAGAGAGGTGGAACAGCGATCCGCAGTCGAAGGCGAGAGTGGTGACTATCAGGAACACCTTCTGCAAACCCAATCTTGAGCTCGCCTACGACCATATCCTGGAGAAGACAGTGGCGCCC…	>mhc2dkb_BLO_LOC100701969.1.1 MWAQQALCRLQLLAVFSGFHWGHGDHCGVEGHVYQFSGSCQFSSRSPDDVVYVESYVFERKELIHYDSRAGQFVGYTEYGAKVAERWNSDPQSKARVVTIRNTFCKPNLELAYDHILEKTVAPSVRISQGRLGGPGQPTTLACHVLGFYPQLVNVTWLRGRAPVTRDVTSTGLLADGDWHYQTHTYLELVPRPGETLACRVEHSGLRAPLEITWEPPAPGSQRNQIVIGASGLVLGLSLALAGGLYYRKKSTGTARRARRRFPEGDRRRTRERTAVWSSPLSLTGRRRRPMGRTV
mhc2dnb		BLO_ZGC_123107.3.4		>mhc2dnb_BLO_ZGC_123107.3.4 ATGTCTCCTGTCCTCGTCTCTCTCTGGGTCCAGCTGCTGGTCGGGGGACCCTGGGGCCGCCCTGGAGTGGAGGGATACGCCTACGAGTCGCTGGAGATCTGCGAGTTCGACCCCAGTAACCTCACCGGGCTGGTCTACATCAACAGCCAGGTCTTCAACAGGCTGGAGTACCTCCGCTACGACAGCAGGGTGCAGCGGTTCGAGGGGTACACCCGCTTCGGCATCGCGAACGCCCAGAGGTTCAACAGGGATCCCGGCGTCATGGCGACCATGCTGGCCAACCGGGACCACTACTGTGTGCCCAACGCCAGGCTGTTCAACAGCTCCATCCTGAACAAGACGGTGGCGCCGGCGGTGAGCATCACGGCGCT…	>mhc2dnb_BLO_ZGC_123107.3.4 MSPVLVSLWVQLLVGGPWGRPGVEGYAYESLEICEFDPSNLTGLVYINSQVFNRLEYLRYDSRVQRFEGYTRFGIANAQRFNRDPGVMATMLANRDHYCVPNARLFNSSILNKTVAPAVSITALGGGADGSLVLVCHATGFYPPRISVTWLRGGGAAPGGSSGLLPDGDWLYQTHAFLEPGPRPAEQLSCIVEHRSLAQPLVVPWEPPTAPPDWRLVATALWALSLGLVLSLAGAASRWGRSSKQTGGRVAARIAAVLKGRLRPAALGAW
mhc2deb	Exon 2; JH591615.1:11956:12225:1 Exon 3; JH591615.1:14736:15017:1 Exon 4; JH591615.1:15636:15749:1 Exon 5; JH591615.1:16165:16190:1		>mhc2deb(JH591615.1 11956:12225:1,14736:15017:1,15636:15749:1,16165:16190:1) ATGGGAATATGTACCAGTTCGTTCATGACTGTGAGTACAATGATCATCTGGAGGATTTTCTCTACACAAGGAGGGACATTTTTAACAAGATTGAGATTTTGCGTTATGACTCGAATATCCAGACGTTTGTTGGCTACACACCACTTGGGATCAAATATGCAGAGAGATTCAACCAGGATAAAGAATACCTAGCAGGACTCAAGGATGACCTGGATAATTATTGTAAACACAACGCAGGGGTCTACAAGAGCACCATGACGGACAGGAAGGTTCCCCCCTCGGTCAAGGTGAGCGCCACCAAGCTGCTCAGCTCCAAGCACCC…		>mhc2deb(JH591615.1 11956:12225:1,14736:15017:1,15636:15749:1,16165:16190:1) GNMYQFVHDCEYNDHLEDFLYTRRDIFNKIEILRYDSNIQTFVGYTPLGIKYAERFNQDKEYLAGLKDDLDNYCKHNAGVYKSTMTDRKVPPSVKVSATKLLSSKHPTMLVCHVTGFYPQRITVTWLRDGLEIKTDVTSTDLLANGDWTYQVHSHLELTPRAGETVACRVEHSSLERPLEVTWDPSMPESKKNKIVIGVSGLILGLIITAAGVIYYKKKSSGRILVPSD
*The gene found on the scaffold AHAT01044524.1 is tentatively name as Leoc-mhc1lea. The scaffold is short and it remains possible that it could be an allele of mhc1lca locus, whose nucleotide sequence is similar to one of mhc1lea.

## Sheet: Suppl. Tab. 11
Supplementary Table 11. MHC Sequence accession identifiers
Common name	Species	Gene	Identifier [1]
MHC class I
Bowfin	Amia calva	mhc1laa	scaf14:2543267-2542998
		mhc1lba	scaf14:2559143-2558874
		mhc1lca	scaf14:2592504-2592800
		mhc1pba	scaf14:981819-982079
		mhc1pda 1st a3	scaf12:9735185-9734913
		mhc1pda 2nd a3	scaf12:9727061-9726718
		mhc1pfa 1st a3	scaf12:9769801-9769529
		mhc1pfa 2nd a3	scaf12:9764651-9764379
		mhc1pha	scaf2:38353296-38353027
		mhc1pia	scaf18:1532938-1532678
		mhc1saa	scaf12:4112206-4111919
		mhc1sca	scaf8:39209994-39209707
		mhc1sda	scaf49:35352-35639
		mhc1uaa	scaf14:221868-222125
		mhc1uba	scaf14:236600-236325
		mhc1uha	scaf14:301161-301445
		mhc1uia	scaf14:348583-348317
		mhc1zaa	scaf14:1094724-1095008
		mhc1zba	scaf14:1101842-1102132
		mhc1zca	scaf14:1107427-1107717
Coelacanth (West Indian Ocean coelacanth)	Latimeria chalumnae	MHCI	Ensembl:JH129212.1:170218-170496
Frog (western clawed frog)	Xenopus tropicalis	MHCI	Genbank:NP_001106536.1
Human	Homo sapiens	HLA-B	Genbank:NP 005505.2
Pufferfish	Takifugu rubripes	MHCI P lineage	Ensembl:5:4045381-4045641
		MHCI U lineage	Genbank:XP 029701365.1
		MHCI Z lineage	Genbank:XP_029700821.1
Salmon (sockeye salmon)	Oncorhynchus nerka	MHC1ZAA	Genbank:XP_029514089.1
Salmon (Atlantic salmon)	Salmo salar	MHC1LBA	Genbank:XP_014031973.1
		MHC1SAA	Genbank:ACY30362.1
		MHC1UHA2	Genbank:ACY30368.1
Shark (horn shark)	Heterodontus francisci	MHCI	Genbank:AAF66110.1
Zebrafish	Danio rerio	mhc1lca	Genbank:XP_001340413.4
		mhc1uma	Genbank:XP 005161940.1
		mhc1zaa	Genbank:NP_919406.1
MHC class II
Bowfin	Amia calva	mhc2dea	scaf_14:558022-558303
		mhc2deb	scaf_14:574282-574563
		mhc2dga	scaf_14:620850-621131
		mhc2dgb	scaf_14:647043-647324
		mhc2dha1	scaf_14:539950-539669
		mhc2dha2	BF13_DN42323_c0_g1_i3 (functional allele of scaf_14:680327-680045)
		mhc2dhb1	scaf_14:529355-529077
		mhc2dhb2	scaf_14:670611-670333
		mhc2dia	scaf_14:509758-509477
		mhc2dib	scaf_14:490631-490909
		mhc2dkb	scaf_14:429867-430148
Chicken	Gallus gallus	BLA	Genbank:NP_001231990.1
		BLB1	Genbank:NC_006103.5:2566242-2565964
		BLB2	Genbank:NC_006103.5:2573022-2573300
		BLB3	Genbank:NC_006103.5:1907016-1906738
		DMA	Genbank:NC_006103.5:2586006-2586284
		DMB1	Genbank:NC_006103.5:2588156-2588428
		DMB2	Genbank:NC_006103.5:2591338-2591619
		LOC101748499	Genbank:NC_006103.5:1868137-1868415
Coelacanth	Latimeria chalumnae	MHCIIA(JH128941)	ENSEMBL:JH128941.1:74163-74441
		MHCIIA(JH131877)	ENSEMBL:JH131877.1:41961-42239
		MHCIIA(JH133334)	ENSEMBL:JH133334.1:8992-9270
		MHCIIA(JH133683)	ENSEMBL:JH133683.1:4279-4001
		MHCIIA(JH134128)	ENSEMBL:JH134128.1:3918-4196
		MHCIIB(JH127214)	ENSEMBL:JH127214.1:310506-310225
		MHCIIB(JH128941.1)	ENSEMBL:JH128941.1:29825-30103
		MHCIIB(JH128941.2)	ENSEMBL:JH128941.1:109709-109987
		MHCIIB(JH128941.3)	ENSEMBL:JH128941.1:190181-190459
		MHCIIB(JH128941.4)	ENSEMBL:JH128941.1:293249-292974
		MHCIIB(JH128993)	ENSEMBL:JH128993.1:41705-41430
		MHCIIB(JH131877)	ENSEMBL:JH131877.1:6264-5989
		MHCIIB(JH132855)	ENSEMBL:JH132855.1:2701-2976
		MHCIIB(JH134411)	ENSEMBL:JH134411.1:6862-6584
		MHCIIB(JH135383)	ENSEMBL:JH135383.1:5211-5489
Catfish (channel catfish)	Ictalurus punctatus	A3	Genbank:NC_030420.1:1604764-1605039
		LOC108264923	Genbank:XP_017322421
		LOC108264927:H2-Aa	Genbank:NC_030420.1:291922-292203
		LOC108264928	Genbank:NC_030420.1:245396-245115
		LOC108265442	Genbank:NC_030420.1:1627735-1628013
		LOC108265443	Genbank:NC_030420.1:1610021-1610299
		LOC108265444:Icpu-DBA	Genbank:NC_030420.1:1621123-1621401
Frog	Xenopus tropicalis	hla-dqa1	Genbank:NC_030684.2:72955184-72955462
		LOC100495183	Genbank:NC_030684.2:73113484-73113759
		mhc2a	Genbank:NC_030684.2:73085973-73086251
		XB5827395	Genbank:NC_030684.2:72529318-72529596
Human	Homo sapiens	HLA-DMA	ENSEMBL:ENST00000374843.9
		HLA-DMB	ENSEMBL:ENST00000418107.3
		HLA-DOA	ENSEMBL:ENST00000229829.7
		HLA-DOB	ENSEMBL:ENST00000438763.7
		HLA-DPA1	ENSEMBL:ENST00000419277.5
		HLA-DPB1	ENSEMBL:ENST00000418931.7
		HLA-DQA1	ENSEMBL:ENST00000343139.11
		HLA-DQB1	ENSEMBL:ENST00000434651.6
		HLA-DRA	ENSEMBL:ENST00000395388.7
		HLA-DRB1	ENSEMBL:ENST00000360004.5
Pufferfish	Takifugu rubripes	LOC101070107	Genbank:NC_042292.1:19317179-19317460
		LOC101070334	Genbank:NC_042292.1:19563891-19564102,19564182-19564248
		LOC101077981	Genbank:NC_042292.1:19320297-19320508,19320588-19320654
		LOC115250655	Genbank:NC_042292.1:19560183-19560464
Salmon (Atlantic salmon)	Salmo salar	DEB	Genbank:NC_027301.1:25252968-25253246
		DDB (LOC106564356)	Genbank:NC_027311.1:9240124-9240402
		DDA (LOC106564360)	Genbank:NC_027311.1:9216766-9217044
		DAA (LOC106565699)	Genbank:NC_027311.1:61702892-61702614
		DBB (LOC106567570)	Genbank:NC_027312.1:60427248-60426979
		DBA (LOC106567571)	Genbank:NC_027312.1:60437979-60437707
		DCB1 (LOC106574261)	Genbank:NC_027301.1:5089419-5089141
		DCA (LOC106574265)	Genbank:NC_027301.1:5094162-5093884
		DEA (LOC106584517)	Genbank:NC_027301.1:25250980-25251261
		DCB2 (LOC106586334)	Genbank:NC_027301.1:40322575-40322853
		DAB (LOC106600246)	Genbank:NW_012562982.1:452-174
Shark (nurse shark)	Ginglymostoma cirratum	MHCIIA.1	Genbank:AAF66123.1
		MHCIIA.2	Genbank:AAA49310.1
		MHCIIB.1	Genbank:AAF82682.1
		MHCIIB.2	Genbank:AAF82681.1
Zebrafish	Danio rerio	mhc2b: D8.35B3	Genbank:NC_007119.7:36288993-36289271
		mhc2bl: D8.37B1	Genbank:NC_007119.7:36368933-36368655
		mhc2dab: D8.37B3	Genbank:NC_007119.7:36468164-36467886
		mhc2dbb: D18B	Genbank:NC_007129.7:29924258-29923980
		mhc2dcb: D8.45B2	Genbank:NC_007119.7:44362928-44362650
		LOC100332267: D8.45A1	Genbank:NC_007119.7:44368115-44368393
		si:busm1-160c18.6: D8.37A2	Genbank:NC_007119.7:36381550-36381269
		si:busm1-194e12.8	Genbank:NC_007119.7:36420175-36420456
		si:busm1-228j01.6: D8.45B1	Genbank:NC_007119.7:44376459-44376181
		si:busm1-266f07.2: D8.37A3	Genbank:NC_007119.7:36474494-36474213
		si:busm1-48c11.3: D8.35A2	Genbank:NC_007119.7:36284301-36284020
		si:ch73-211l2.3: D8.46A	Genbank:NC_007119.7:44479525-44479803
		si:ch73-158p21.3: D4B	Genbank:NC_007115.7:76366144-76365869
		si:dkey-33b17.1: D8.35A1	Genbank:NC_007119.7:36132535-36132254
		si:dkey-33b17.3: D8.35B2	Genbank:NC_007119.7:36145381-36145659
		si:zfos-2070c2.3: D8.37B2	Genbank:NC_007119.7:36399715-36399437
		si:zfos-367g9.1: D8.37A1	Genbank:NC_007119.7:36359814-36360095
		zgc:123107: D4A	Genbank:NC_007115.7:76379132-76378851
		zmp:0000000884: D8.45A2	Genbank:NC_007119.7:44358401-44358679
[1] GenBank (https://www.ncbi.nlm.nih.gov/genbank/); IMGT (http://www.imgt.org/); ENSEMBL (www.ensembl.org); Detailed information on spotted gar sequences provided in Supplementary Table 10.

## Sheet: Suppl. Tab. 12
Supplementary Table 12. Immunoglobulin heavy chain (IgH) sequence accession identifiers
Common name	Species	Gene	Identifier [1]
IgH C1-C4
Bowfin	Amia calva	IgH mu	scaf18: 10343672-10343987,10345829-10346149,10346443-10346787,10347164-10347555
		IgH tau	scaf18:9774041-9773729, 9773373- 9773074, 9771333-9771019, 9770672- 9770323
Duck	Anas platyrhynchos	IgH alpha	GenBank:AAA68606.1
		IgH mu	GenBank:AAA68605.1
		IgH upsilon	GenBank:CAA46322.1
Flounder (Japanese flounder)	Paralichthys olivaceus	IgH mu	GenBank:BAB60868.1
		IgH tau	GenBank:ANS12795.1
Frog	Xenopus tropicalis	IgH chi	GenBank:AAI57651.1
		IgH mu	GenBank:NP001107683.1
		IgH upsilon	ENSEMBL:GL173564.1:19562-19263 18927-18604 18198-17881 16505-16186
Gar (spotted gar)	Lepisosteus oculatus	IgH mu	ENSEMBL:LG5:573208-573507 576086-576406 576696-577010 577724-578118
		IgH tau	ENSEMBL:JH591552.1:13998-13705 13359-13042 11392-11096 10459-10080
Human	Homo sapiens	IgH epsilon	IMGT:J00222
		IgH mu	IMGT:X14940
Shark (horn shark)	Heterodontus francisci	IgH mu	GenBank:CAA30613.1
Skate (little skate)	Leucoraja erinacea	IgH mu	PIR:S12838
Trout (rainbow trout)	Oncorhynchus mykiss	IgH mu	GenBank:AAW66975.1
		IgH tau	GenBank:AAW66978.1
Zebrafish	Danio rerio	IgH mu	GenBank:AAK69167.1
		IgH zeta	GenBank:AAT67446.1
IgH C1
Bowfin	Amia calva	IgH mu	scaf 18:10343672-10343986
		IgH tau	scaf 18:9774041-9773730
Coelacanth	Latimeria chalumnae	IgH omega	ENSEMBL:JH128711.1:133661-133359
Duck	Anas platyrhynchos	IgH alpha	GenBank:AAA68606.1
		IgH mu	GenBank:AAA68605.1
		IgH upsilon	GenBank:CAA46322.1
Gar (spotted gar)	Lepisosteus oculatus	IgH mu	ENSEMBL:LG5:573208-573507
		IgH tau	ENSEMBL:JH591552.1:13998-13705
Flounder (Japanese flounder)	Paralichthys olivaceus	IgH mu	GenBank:BAB60868.1
		IgH tau	GenBank:ANS12795.1
Frog	Xenopus tropicalis	IgH mu	GenBank:NP001107683.1
		IgH upsilon	ENSEMBL:GL173564.1:19562-19263
		IgH phi	ENSEMBL:GL173608.1:9935-10234
		IgH chi	GenBank:AAI57651.1
Human	Homo sapiens	IgH alpha	IMGT:J00220
		IgH delta	IMGT:K02875
		IgH epsilon	IMGT:J00222
		IgH gamma	IMGT:D78345
		IgH mu	IMGT:X14940
Lungfish (marbled lungfish)	Protopterus aethiopicus	IgH omega	GenBank:AAO52810.1
Shark (horn shark)	Heterodontus francisci	IgL kappa (type III)	GenBank:AAA59373.1
		IgL lambda (type II)	GenBank:L25559.1
		IgH mu	GenBank:CAA30613.1
		IgL sigma	GenBank:ABO64185.1
		IgL sigma-2 (type I)	GenBank:AAA62808.1
Shark (sandbar shark)	Carcharhinus plumbeus	IgH omega	GenBank:AAB03680.1
Skate (little skate)	Leucoraja erinacea	IgH mu	PIR:S12838
Trout (rainbow trout)	Oncorhynchus mykiss	IgH mu	GenBank:AAW66975.1
		IgH tau	GenBank:AAW66978.1
Zebrafish	Danio rerio	IgH mu	GenBank:AAK69167.1
		IgH zeta	GenBank:AAT67446.1
IgH carboxyl-terminal C
Bowfin	Amia calva	IgH delta	scaf 18:10369108-10368818
		IgH mu	scaf 18:10347166-10347555
		IgH tau	scaf 18:9770670-9770347
Coelacanth	Latimeria chalumnae	IgH omega	ENSEMBL:JH128255.1:281219-280834
Duck	Anas platyrhynchos	IgH alpha	GenBank:AAA68606.1
		IgH mu	GenBank:AAA68605.1
		IgH upsilon	GenBank:CAA46322.1
Gar (spotted gar)	Lepisosteus oculatus	IgH delta	ENSEMBL:LG5:605554-605846
		IgH mu	ENSEMBL:LG5:577724-578118
		IgH tau	ENSEMBL:JH591552.1:10459-10113
Flounder (Japanese flounder)	Paralichthys olivaceus	IgH delta	GenBank:BAB41204.1
		IgH mu	GenBank:BAB60868.1
		IgH tau	GenBank:ANS12795.1
Frog	Xenopus tropicalis	IgH mu	GenBank:NP001107683.1
		IgH upsilon	ENSEMBL:GL173564.1:16505-16186
		IgH phi	ENSEMBL:GL173608.1:12618-12967
		IgH chi	GenBank:AAI57651.1
Human	Homo sapiens	IgH alpha	IMGT:J00220
		IgH delta	IMGT:K02879K02880
		IgH epsilon	IMGT:J00222
		IgH gamma	IMGT:D78345
		IgH mu	IMGT:X14940
Lungfish (marbled lungfish)	Protopterus aethiopicus	IgH omega	GenBank:AAO52811.1
Shark (horn shark)	Heterodontus francisci	IgL kappa (type III)	GenBank:AAA59373.1
		IgL lambda (type II)	GenBank:L25559.1
		IgH mu	GenBank:CAA30613.1
		IgL sigma	GenBank:ABO64185.1
		IgL sigma-2 (type I)	GenBank:AAA62808.1
Shark (sandbar shark)	Carcharhinus plumbeus	IgH omega	GenBank:AAB03680.1
Skate (little skate)	Leucoraja erinacea	IgH mu	PIR:S12838
Trout (rainbow trout)	Oncorhynchus mykiss	IgH delta	GenBank:AAY41237.1
		IgH mu	GenBank:AAW66975.1
		IgH tau	GenBank:AAW66978.1
Zebrafish	Danio rerio	IgH delta	ENSEMBL:3:33950443-33950156
		IgH mu	GenBank:AAK69167.1
		IgH zeta	GenBank:AAT67446.1
[1] GenBank (https://www.ncbi.nlm.nih.gov/genbank/); IMGT (http://www.imgt.org/); ENSEMBL (www.ensembl.org)

## Sheet: Suppl. Tab. 13
Supplementary Table 13. Immunoglobulin light chain (IgL) sequence accession identifiers
Common name	Species	Gene	Identifier [1]
IgL V
Bowfin	Amia calva	IgL kappa	scaf 11:7157819-7158124
		IgL lambda	scaf 15:25080932-25080621
		IgL sigma (V1)	scaf 22:14401162-14400854
		IgL sigma (V4)	scaf 22:16955388-16955074
		IgL sigma (V5)	scaf 22:16963635-16963330
		IgL sigma-2	scaf 18:10098702-10099013
Catfish (channel catfish)	Ictalurus punctatus	IgL F class	GenBank:AAA82596.1
		IgL kappa (G class)	GenBank:AAA16654.1
		IgL lambda-2	GenBank:ACG70845.1
		IgL sigma	GenBank:NP 001316183.1
Frog	Xenopus laevis	IgL kappa (rho)	GenBank:L15570.1
		IgL lambda	GenBank:AAL40100.1
		IgL sigma	GenBank:XP 018110417.1
Gar (spotted gar)	Lepisosteus oculatus	IgL kappa	ENSEMBL:LG28:4969665-4969970
		IgL lambda-2	ENSEMBL:LG1:57447469-57447179
		IgL sigma (3550327)	ENSEMBL:LG19:3550327-3550025
		IgL sigma (4946676)	ENSEMBL:LG19:4946676-4946364
		IgL sigma-2 (180477)	ENSEMBL:LG5:180477-180166
		IgL sigma-2 (775740)	ENSEMBL:LG5:775740-776051
Human	Homo sapiens	IgL kappa	IMGT:Z00023
		IgL lambda (V1-40)	IMGT:M94116
		IgL lambda (V3-1)	IMGT:X57826
		IgL lambda (V4-60)	IMGT:Z73667
		IgL lambda (V5-37)	IMGT:Z73672
		IgL lambda (V7-43)	IMGT:X14614
Shark (horn shark)	Heterodontus francisci	IgL sigma	GenBank:ABO64185.1
		IgL kappa (type III)	GenBank:AAA59373.1
		IgL lambda (type II)	GenBank:L25558.1
		IgL sigma-2 (type I)	GenBank:AAA62808.1
Sterlet	Acipenser ruthenus	IgL kappa	Genbank:CAB37327.1
		IgL lambda	Genbank:AWO67300.1
		IgL sigma	Genbank:XP_034767602
IgL C
Bowfin	Amia calva	IgL kappa (C1)	scaf 11:7184183-7184494
		IgL kappa (C2)	scaf 11:7188073-7188390
		IgL lambda	scaf 15:25075915-25075580
		IgL lambda-2	scaf 1:30306306-30306635
		IgL sigma (C1)	scaf 22:14393774-14393454
		IgL sigma (C2)	scaf 22:14487709-14488032
		IgL sigma (C3)	scaf 22:16924185-16923871
		IgL sigma (C4)	scaf 22:16948603-16948271
		IgL sigma-2	scaf 18:10099642-10099968
Catfish (channel catfish)	Ictalurus punctatus	IgL F class	GenBank:AAA82596.1
		IgL kappa (G class)	GenBank:AAA16654.1
		IgL lambda-2	GenBank:ACG70845.1
		IgL sigma	GenBank:NP 001316183.1
Frog	Xenopus laevis	IgL kappa (rho)	GenBank:AAA49880.1
		IgL lambda	GenBank:AAL40100.1
		IgL sigma	GenBank:XP 018110417.1
Gar (spotted gar)	Lepisosteus oculatus	IgL kappa (121406)	ENSEMBL:JH591462:121406-121083
		IgL kappa (127048)	ENSEMBL:JH591462:127048-127359
		IgL lambda-2	ENSEMBL:LG1:57443371-57443036
		IgL sigma (3544755)	ENSEMBL:LG19:3544755-3544441
		IgL sigma (5035420)	ENSEMBL:LG19:5035420-5035740
		IgL sigma-2 (777221)	ENSEMBL:LG5:777221-777553
		IgL sigma-2 (184742)	ENSEMBL:LG5:184742-185074
Human	Homo sapiens	IgL kappa	IMGT:J00241
		IgL lambda (C1)	IMGT:J00252
		IgL lambda (C2)	IMGT:J00253
		IgL lambda (C3)	IMGT:J00254
		IgL lambda (C7)	IMGT:X51755
Shark (horn shark)	Heterodontus francisci	IgL kappa (type III)	GenBank:AAA59373.1
		IgL lambda (type II)	GenBank:L25559.1
		IgL sigma	GenBank:ABO64185.1
		IgL sigma-2 (type I)	GenBank:AAA62808.1
Sterlet	Acipenser ruthenus	IgL kappa	Genbank:AAD22489.1
		IgL lambda	Genbank:AWO67300.1
		IgL sigma	Genbank:AWO67302.1
[1] GenBank (https://www.ncbi.nlm.nih.gov/genbank/); IMGT (http://www.imgt.org/); ENSEMBL (www.ensembl.org)

## Sheet: Suppl. Tab. 14
Supplementary Table 14. T cell receptor (TCR) sequence accession identifiers
Common name	Species	Gene	Identifier[1]
Bowfin	Amia calva	TCR alpha	scaf 18:23840692-23840925, 23841148-23841198, 23841450-23841553
		TCR beta (C1)	scaf 21:242404-242730, 243063-243080, 244665-244771, 246073-246096
		TCR gamma (C2)	scaf 4:38838675-38838953, 38839343-38839432, 38840229-38840377
		TCR delta	scaf 18:23762505-23762762, 23763112-23763180, 23763646-23763752
Catfish (channel catfish)	Ictalurus punctatus	TCR alpha	GenBank:AER30066.1
		TCR beta 1	GenBank:AAL07366.1
		TCR beta 2	GenBank:AAL58477.1
		TCR gamma (C3)	GenBank:AER30039.1
		TCR delta	GenBank:AEL12161.1
Frog	Xenopus laevis	TCR alpha	GenBank:AAM21529.1
		TCR beta	GenBank:NP 001085312.1
		TCR gamma	GenBank:AAM21533.1
		TCR delta	GenBank:OCU01483.1
Human	Homo sapiens	TCR alpha	IMGT:X02883
		TCR beta (C1)	IMGT:M12887
		TCR beta (C2)	IMGT:M12888
		TCR gamma (C1)	IMGT:M14996M14997M14998
		TCR gamma (C2)	IMGT:M13231
		TCR delta	IMGT:M22148M22149M22150
Skate (clearnose skate)	Raja eglanteria	TCR alpha	GenBank:AAB51495.1
		TCR beta	GenBank:AAB51496.1
		TCR gamma	GenBank:AAB51498.1
		TCR delta	GenBank:AAB51497.1
[1] GenBank (https://www.ncbi.nlm.nih.gov/genbank/); IMGT (http://www.imgt.org/)

## Sheet: Suppl. Tab. 15
Supplementary Table 15. Bowfin Toll-like Receptor (TLRs)
Group	Gene	Genome Location [1]	Ab Initio Annotation	PhlyoFish [2]	Genome Guided [3]
TLR1	TLR1	11:24041582	-	-	-
	TLR2	12:32589744	AMCP00015993	AAC TLR2.1.2	GIOP01073763.1
	TLR18	18:19483028	AMCP00012484	AAC LOC100705953.1.1	-
	TLR25a	14:12990848	-	-	GIOP01078713.1
	TLR25b	14:21101612	AMCP00006815	-	-
TLR3	TLR3	12:25847054	AMCP00015860	-	-
TLR4	TLR4a	7:1132104	-	-	-
	TLR4b	7:1146287	-	-	-
TLR5	TLR5	1:40062824	-	AAC TLR5M.1.1	-
TLR7	TLR7	8:4108821	AMCP00014197	-	-
	TLR8	8:4113483	-	-	GIOP01039362.1
	TLR9a	2:52398711	AMCP00017268	-	GIOP01005964.1
	TLR9b	2:52760013	AMCP00017279	-	-
	TLR-HS	7:32746770	AMCP00020785	-	-
TLR11	TLR13	4:46843647	AMCP00019814	-	-
	TLR19	18:17679092	AMCP00012402	-	-
	TLR20a	14:7058327	-	-	-
	TLR20b	14:7065485	-	-	-
	TLR21a	13:26807425	-	-	-
	TLR21b	13:26813380	-	-	-
[1] Scaffold:basepair
[2] Pasquier J, Cabau C, Nguyen T, Jouanno E, Severac D, Braasch I, Journot L et al. 2016. Gene evolution and gene expression after whole genome duplication in fish: the PhyloFish database. BMC Genomics. 17:368.
[3] GenBank Accession #s for RNAseq from immune tissues of a single bowfin (individual 0039). See Supplemental Note for further information.

## Sheet: Suppl. Tab. 23
Supplementary Table 23. Location of human VISTA enhancers in bowfin OCRs
Vista Enhancer ID	Human Location (hg38)	Bracketing Genes	Anatomical Location of Activity in Mouse Reporter Assay (from VISTA Enhancer Browser)	Overlapping Coordinates in Bowfin OCRs
hs1	chr16:86430087-86430726	LINC00917-FENDRR	neural tube, hindbrain rhombencephalon, limb, cranial nerve	Aca_scaf_7:31360700-31360776
				Aca_scaf_7:31360777-31360903
hs1001	chr1:38712075-38713517	LOC339442-RRAGC	neural tube, hindbrain rhombencephalon, midbrain mesencephalon, forebrain	Aca_scaf_13:4401821-4401948
				Aca_scaf_13:4401948-4402039
hs1002	chr1:88108084-88109396	LOC100505768-LOC101927891	heart	Aca_scaf_20:8605358-8605772
hs1004	chr9:82681268-82682692	TLE4-TLE1	hindbrain rhombencephalon, midbrain mesencephalon, limb, branchial arch, nose	Aca_scaf_9:28723321-28723466
				Aca_scaf_9:28723063-28723320
hs1006	chr10:102244842-102246334	WNT8B-SEC31B	hindbrain rhombencephalon, midbrain mesencephalon, forebrain	Aca_scaf_19:7866946-7867044
hs1020	chr18:75496338-75498507	GALR1-LINC01029	neural tube, hindbrain rhombencephalon	Aca_scaf_10:37744627-37744912
hs1024	chr5:92312840-92314645	ARRDC3-AS1-NR2F1-AS1	forebrain	Aca_scaf_9:2353114-2353237
				Aca_scaf_9:2352993-2353111
hs1027	chr18:22744668-22746270	ZNF521(intragenic)	hindbrain rhombencephalon, forebrain	Aca_scaf_4:13421955-13422069
				Aca_scaf_4:13422069-13422286
				Aca_scaf_4:13422288-13422409
				Aca_scaf_4:13422495-13422569
				Aca_scaf_4:13422597-13422678
hs1030	chr9:128516934-128518372	PBX3(intragenic)	hindbrain rhombencephalon, midbrain mesencephalon	Aca_scaf_7:11212573-11212801
hs1032	chr10:119309200-119310544	EMX2-RAB11FIP2	midbrain mesencephalon, forebrain	Aca_scaf_19:12240796-12241021
				Aca_scaf_19:12241022-12241108
hs1035	chr6:98074091-98075722	LOC101927314(intragenic)	forebrain, limb	Aca_scaf_1:29944602-29944678
				Aca_scaf_1:29944459-29944589
hs1039	chr5:92031088-92033197	ARRDC3-AS1-NR2F1-AS1	limb, cranial nerve	Aca_scaf_9:2476203-2476269
				Aca_scaf_9:2476143-2476199
				Aca_scaf_9:2476006-2476078
				Aca_scaf_9:2475926-2476005
				Aca_scaf_9:2475840-2475924
hs1041	chr9:82010246-82011547	LOC101927450-TLE4	neural tube, hindbrain rhombencephalon, midbrain mesencephalon, forebrain	Aca_scaf_9:28864827-28865101
hs1049	chr5:92314781-92316083	ARRDC3-AS1-NR2F1-AS1	other	Aca_scaf_9:2350577-2350684
				Aca_scaf_9:2350523-2350576
				Aca_scaf_9:2350408-2350478
hs1056	chr18:76481722-76483257	LINC01029-SALL3	neural tube, midbrain mesencephalon, forebrain	Aca_scaf_10:37361276-37361328
				Aca_scaf_10:37361176-37361275
				Aca_scaf_10:37360753-37361083
				Aca_scaf_10:37360680-37360752
hs1064	chr14:29226075-29227673	LINC00645-FOXG1	hindbrain rhombencephalon, forebrain	Aca_scaf_21:21232841-21232947
hs1066	chr2:63275695-63277103	LOC100132215-OTX1	hindbrain rhombencephalon, midbrain mesencephalon, forebrain	Aca_scaf_23:11058741-11058793
				Aca_scaf_23:11058589-11058711
				Aca_scaf_23:11058497-11058567
hs1078	chr9:82224085-82226757	TLE4(intragenic)	neural tube, hindbrain rhombencephalon, midbrain mesencephalon, forebrain, cranial nerve	Aca_scaf_9:28829032-28829155
				Aca_scaf_9:28828734-28828966
hs1079	chr5:92141511-92143537	ARRDC3-AS1-NR2F1-AS1	neural tube, hindbrain rhombencephalon, midbrain mesencephalon	Aca_scaf_9:2431014-2431109
				Aca_scaf_9:2430860-2430985
				Aca_scaf_9:2430804-2430859
				Aca_scaf_9:2430613-2430803
hs1080	chr7:114261073-114263089	FOXP2(intragenic)	ear	Aca_scaf_14:8515345-8515424
				Aca_scaf_5:46781536-46781611
				Aca_scaf_14:8514902-8515115
hs1082	chr11:31816452-31818421	PAX6(intragenic)	neural tube, hindbrain rhombencephalon	Aca_scaf_3:2537295-2537495
				Aca_scaf_3:2537108-2537295
				Aca_scaf_3:2537046-2537107
hs1085	chr6:99089361-99091043	MIR2113-POU3F2	neural tube, midbrain mesencephalon, forebrain	Aca_scaf_1:29740635-29740717
				Aca_scaf_1:29740475-29740610
				Aca_scaf_1:29740185-29740292
hs1086	chr20:39334182-39335059	MAFB-TOP1	hindbrain rhombencephalon	Aca_scaf_3:42752826-42752901
hs1092	chr3:71153556-71155053	FOXP1(intragenic)	forebrain	Aca_scaf_2:46756445-46756702
hs1093	chr2:103792328-103793819	TMEM182-LOC100287010	midbrain mesencephalon	Aca_scaf_8:9564850-9564910
				Aca_scaf_8:9564910-9565070
				Aca_scaf_8:9565070-9565221
hs111	chr7:42191728-42193638	GLI3(intragenic)	forebrain	Aca_scaf_4:46249854-46249925
				Aca_scaf_4:46249958-46250012
				Aca_scaf_4:46250061-46250130
				Aca_scaf_4:46250573-46250625
				Aca_scaf_4:46250626-46250915
				Aca_scaf_4:46250970-46251023
hs1112	chr2:103909358-103911221	TMEM182-LOC100287010	hindbrain rhombencephalon, midbrain mesencephalon, forebrain, limb, branchial arch, other	Aca_scaf_8:9602978-9603032
				Aca_scaf_8:9603033-9603129
				Aca_scaf_8:9603390-9603440
				Aca_scaf_8:9603449-9603584
				Aca_scaf_8:9603586-9603682
hs1114	chr12:103371349-103372610	ASCL1-C12orf42	neural tube, hindbrain rhombencephalon, midbrain mesencephalon	Aca_scaf_5:4502606-4502663
				Aca_scaf_5:4502453-4502503
				Aca_scaf_5:4502381-4502433
				Aca_scaf_5:4502276-4502343
				Aca_scaf_5:4502122-4502190
hs1118	chr9:84167351-84168176	TLE4-TLE1	forebrain, branchial arch	Aca_scaf_9:28592243-28592313
				Aca_scaf_9:28592044-28592238
				Aca_scaf_9:28591975-28592032
hs1119	chr2:59476604-59477955	LOC101927285(intragenic)	neural tube, hindbrain rhombencephalon	Aca_scaf_23:11836969-11837379
hs112	chr9:973435-975288	DMRT1-DMRT3	forebrain	Aca_scaf_9:16333393-16333550
hs112	chr9:973435-975288	DMRT1-DMRT3	forebrain	Aca_scaf_9:16333550-16333637
hs1122	chr12:103345263-103346680	PAH-ASCL1	eye	Aca_scaf_5:4510164-4510248
				Aca_scaf_5:4510048-4510124
				Aca_scaf_5:4509944-4510028
				Aca_scaf_5:4509835-4509890
hs1123	chr5:158517785-158518914	EBF1(intragenic)	cranial nerve	Aca_scaf_13:13388328-13388403
hs113	chr11:32197490-32198734	RCN1-WT1	dorsal root ganglion	Aca_scaf_3:2454934-2455111
hs1131	chr2:105032493-105034445	LOC100287010-LINC01102	midbrain mesencephalon, forebrain	Aca_scaf_8:9791650-9791700
				Aca_scaf_8:9791701-9791752
				Aca_scaf_8:9791752-9791860
				Aca_scaf_8:9791943-9792025
				Aca_scaf_8:9792045-9792197
				Aca_scaf_8:9792359-9792440
				Aca_scaf_8:9792485-9792537
				Aca_scaf_8:9792603-9792656
				Aca_scaf_8:9792656-9792713
				Aca_scaf_8:9792713-9792818
				Aca_scaf_8:9792894-9792988
hs1139	chr1:39248757-39250129	LOC339442-RRAGC	hindbrain rhombencephalon	Aca_scaf_13:4543165-4543227
				Aca_scaf_13:4543230-4543380
hs1147	chr2:104285458-104286792	TMEM182-LOC100287010	dorsal root ganglion, trigeminal V ganglion, cranial, cranial nerve	Aca_scaf_8:9657299-9657350
				Aca_scaf_8:9657229-9657287
				Aca_scaf_8:9657150-9657229
				Aca_scaf_8:9657014-9657112
				Aca_scaf_8:9656780-9657014
hs1149	chr3:71573607-71574540	FOXP1-MIR1284	neural tube	Aca_scaf_2:46648439-46648583
				Aca_scaf_2:46648345-46648437
hs1153	chr5:92219848-92221133	ARRDC3-AS1-NR2F1-AS1	branchial arch, eye	Aca_scaf_9:2384353-2384499
hs1161	chr1:88025863-88027203	LOC100505768-LOC101927891	forebrain	Aca_scaf_20:8586368-8586685
hs1163	chr9:82590314-82593174	TLE4-TLE1	branchial arch, trigeminal V ganglion, cranial, cranial nerve	Aca_scaf_9:28737003-28737126
				Aca_scaf_9:28736881-28737003
				Aca_scaf_9:28736771-28736875
hs1166	chr14:36973775-36974585	SFTA3(intragenic)	forebrain	Aca_scaf_21:2869008-2869125
				Aca_scaf_21:2868889-2868979
				Aca_scaf_21:2868792-2868873
hs1168	chr14:29743374-29745881	C14orf23-MIR548AI	hindbrain rhombencephalon, cranial nerve, facial mesenchyme	Aca_scaf_21:21312532-21312590
hs1170	chr5:92526066-92527353	ARRDC3-AS1-NR2F1-AS1	eye	Aca_scaf_9:2321533-2321823
				Aca_scaf_9:2321449-2321532
hs1172	chr5:92634702-92636476	ARRDC3-AS1-NR2F1-AS1	forebrain, eye	Aca_scaf_9:2283000-2283084
				Aca_scaf_9:2282619-2282671
				Aca_scaf_9:2282482-2282586
				Aca_scaf_9:2282391-2282459
hs1174	chr2:58748340-58750140	LINC01122(intragenic)	dorsal root ganglion	Aca_scaf_23:12063636-12063720
				Aca_scaf_23:12063381-12063631
hs1175	chr6:19976157-19977513	ID4-MBOAT1	forebrain, nose	Aca_scaf_16:25176048-25176099
				Aca_scaf_16:25176157-25176239
hs118	chrX:24894335-24896084	SCARNA23-ARX	midbrain mesencephalon	Aca_scaf_2:19928171-19928274
				Aca_scaf_2:19928277-19928340
				Aca_scaf_2:19928375-19928493
				Aca_scaf_2:19928496-19928644
				Aca_scaf_2:19928647-19928700
hs1180	chr18:22616831-22618682	LOC729950-ZNF521	midbrain mesencephalon	Aca_scaf_4:13343348-13343487
hs1186	chr18:75569573-75570862	GALR1-LINC01029	neural tube, hindbrain rhombencephalon	Aca_scaf_10:37729049-37729191
				Aca_scaf_10:37728655-37728999
hs1187	chr5:50390899-50392257	LOC100287592-LOC642366	hindbrain rhombencephalon, forebrain, eye	Aca_scaf_9:8353555-8353656
				Aca_scaf_9:8353656-8353722
				Aca_scaf_9:8353722-8353833
hs1188	chr21:34290782-34292115	C21orf62-OLIG2	neural tube, hindbrain rhombencephalon, midbrain mesencephalon, forebrain	Aca_scaf_8:30036801-30036862
hs1198	chr1:88535719-88538390	LOC100505768-LOC101927891	other	Aca_scaf_20:8701188-8701264
				Aca_scaf_20:8701307-8701504
				Aca_scaf_20:8701769-8702107
hs1202	chr1:164604141-164605474	PBX1(intragenic)	hindbrain rhombencephalon, forebrain	Aca_scaf_20:9954517-9954572
				Aca_scaf_20:9954594-9954815
				Aca_scaf_20:9954832-9954898
hs1203	chr3:147802357-147803586	ZIC1-AGTR1	neural tube, hindbrain rhombencephalon	Aca_scaf_6:23755899-23756193
				Aca_scaf_6:23756194-23756251
				Aca_scaf_6:23756301-23756380
hs1205	chr20:21488551-21490021	NKX2-4-NKX2-2	hindbrain rhombencephalon, midbrain mesencephalon	Aca_scaf_1:10184713-10184908
				Aca_scaf_1:10184646-10184713
				Aca_scaf_1:10184550-10184603
				Aca_scaf_1:10184479-10184548
hs1210	chr2:66762515-66765088	MEIS1(intragenic)	forebrain	Aca_scaf_23:10467060-10467242
				Aca_scaf_23:10466905-10467060
hs1212	chr2:103538361-103539868	TMEM182-LOC100287010	heart	Aca_scaf_8:9488081-9488261
hs1213	chr7:42252831-42254560	GLI3(intragenic)	hindbrain rhombencephalon, midbrain mesencephalon, forebrain	Aca_scaf_4:46287792-46287982
				Aca_scaf_4:46287983-46288104
hs1217	chr1:88065041-88066530	LOC100505768-LOC101927891	neural tube	Aca_scaf_20:8603647-8603730
hs1218	chr14:57430887-57432346	OTX2-AS1-EXOC5	midbrain mesencephalon	Aca_scaf_21:13988557-13988610
hs122	chrX:25017067-25018756	SCARNA23-ARX	forebrain	Aca_scaf_2:19964685-19964823
				Aca_scaf_2:19964824-19965120
hs1226	chr7:21080801-21082086	RPL23P8-SP4	neural tube, hindbrain rhombencephalon, midbrain mesencephalon, forebrain, eye, cranial nerve	Aca_scaf_10:22770833-22770990
				Aca_scaf_10:22771056-22771188
hs1233	chr6:98504034-98506058	MIR2113-POU3F2	neural tube, other	Aca_scaf_1:29824215-29824273
				Aca_scaf_1:29823316-29823375
				Aca_scaf_1:29823260-29823316
				Aca_scaf_1:29823070-29823260
				Aca_scaf_1:29822973-29823052
hs1235	chr1:164620038-164621164	PBX1(intragenic)	hindbrain rhombencephalon	Aca_scaf_20:9965042-9965185
hs1236	chr10:119589659-119591176	EMX2-RAB11FIP2	forebrain, limb, tail	Aca_scaf_19:12317724-12317826
				Aca_scaf_19:12317923-12318139
hs1239	chr8:64564272-64565973	YTHDF3-LOC286184	neural tube	Aca_scaf_4:18656706-18656846
hs1251	chr3:157775742-157778000	C3orf55-SHOX2	neural tube, hindbrain rhombencephalon, midbrain mesencephalon	Aca_scaf_6:32377390-32377904
hs1257	chr1:218207432-218208498	LINC00210-LOC101929631	hindbrain rhombencephalon, trigeminal V ganglion, cranial	Aca_scaf_1:13632219-13632397
hs1258	chr9:98257859-98259405	LOC100507346-LINC00476	neural tube, hindbrain rhombencephalon, midbrain mesencephalon, forebrain	Aca_scaf_9:30922578-30922636
				Aca_scaf_20:13162610-13162795
				Aca_scaf_9:30922914-30923007
hs1273	chr2:19774115-19776218	OSR1-LINC00954	somite, limb, branchial arch, nose	Aca_scaf_1:33202099-33202181
				Aca_scaf_1:33202025-33202098
				Aca_scaf_1:33201939-33202025
				Aca_scaf_1:33201855-33201909
				Aca_scaf_1:33201761-33201855
				Aca_scaf_1:33201694-33201760
hs1300	chr16:52468529-52471762	LOC102467079-TOX3	neural tube, hindbrain rhombencephalon, midbrain mesencephalon, dorsal root ganglion, forebrain, limb, trigeminal V ganglion, cranial, cranial nerve	Aca_scaf_7:15503770-15503906
				Aca_scaf_7:15503553-15503689
hs1301	chr11:16423269-16426037	MIR6073-C11orf58	forebrain	Aca_scaf_3:9113886-9113942
				Aca_scaf_3:9113942-9114038
				Aca_scaf_3:9114141-9114242
				Aca_scaf_3:9114312-9114375
				Aca_scaf_3:9114379-9114454
				Aca_scaf_3:9114459-9114603
				Aca_scaf_3:9115597-9115699
hs1302	chr6:112822313-112826325	RFPL4B-MARCKS	neural tube, hindbrain rhombencephalon, midbrain mesencephalon, forebrain	Aca_scaf_1:18584910-18584967
				Aca_scaf_1:18584796-18584909
hs1303	chr2:104667872-104670648	TMEM182-LOC100287010	forebrain	Aca_scaf_8:9716761-9717185
				Aca_scaf_8:9717189-9717421
				Aca_scaf_8:9718230-9718402
hs1304	chr21:17681162-17682802	LINC00478(intragenic)	neural tube, hindbrain rhombencephalon, midbrain mesencephalon, forebrain	Aca_scaf_2:13308621-13308702
				Aca_scaf_2:13308703-13308786
				Aca_scaf_2:13308786-13308842
				Aca_scaf_2:13308866-13308967
hs1305	chr8:80874361-80876746	MRPS28(intragenic)	neural tube, hindbrain rhombencephalon, midbrain mesencephalon, cranial nerve	Aca_scaf_10:30214851-30214981
				Aca_scaf_10:30214647-30214844
				Aca_scaf_10:30214548-30214647
hs1308	chr7:127174386-127177546	LOC100506682-GCC1	midbrain mesencephalon, forebrain	Aca_scaf_14:4532383-4532454
hs1309	chr1:61917795-61920190	LOC645030-MGC34796	midbrain mesencephalon, forebrain, limb, nose, heart	Aca_scaf_20:4668050-4668107
				Aca_scaf_20:4667702-4667752
				Aca_scaf_20:4667390-4667481
				Aca_scaf_20:4667233-4667358
hs131	chr13:72771271-72773876	DACH1-MZT1	eye	Aca_scaf_8:17966409-17966485
				Aca_scaf_8:17966620-17966670
				Aca_scaf_8:17966670-17966720
hs1310	chr6:170747095-170748864	MIR4644-PSMB1	neural tube, hindbrain rhombencephalon, somite, midbrain mesencephalon, forebrain	Aca_scaf_23:6906121-6906251
hs1311	chr11:110000895-110003234	ZC3H12C(intragenic)	neural tube, hindbrain rhombencephalon, midbrain mesencephalon, forebrain	Aca_scaf_8:15940274-15940488
				Aca_scaf_8:15940490-15940564
				Aca_scaf_8:15941543-15941695
				Aca_scaf_8:15941696-15941763
				Aca_scaf_8:15941763-15941836
hs1314	chr11:12865332-12868546	TEAD1(intragenic)	midbrain mesencephalon, dorsal root ganglion, forebrain, limb, branchial arch	Aca_scaf_3:1415258-1415394
				Aca_scaf_3:1415202-1415257
				Aca_scaf_3:1413391-1413457
				Aca_scaf_3:1413164-1413391
hs1315	chr6:9095334-9096985	HULC-TFAP2A	midbrain mesencephalon, dorsal root ganglion, forebrain, limb, trigeminal V ganglion, cranial, cranial nerve	Aca_scaf_4:31938230-31938338
				Aca_scaf_4:31938127-31938224
				Aca_scaf_4:31937962-31938039
hs1316	chr3:62405817-62408099	CADPS(intragenic)	forebrain	Aca_scaf_2:48453742-48453806
				Aca_scaf_2:48453506-48453741
hs1318	chr8:77598007-77600645	ZFHX4(intragenic)	midbrain mesencephalon, forebrain	Aca_scaf_4:23688419-23688478
				Aca_scaf_4:23688228-23688401
				Aca_scaf_4:23688080-23688225
				Aca_scaf_4:23687795-23688079
				Aca_scaf_4:23687320-23687596
				Aca_scaf_4:23687251-23687302
hs1319	chr10:124827454-124829734	ACADSB-HMX3	neural tube, forebrain	Aca_scaf_19:3160717-3160782
				Aca_scaf_19:3160640-3160716
				Aca_scaf_19:3160006-3160143
hs1321	chr5:50467950-50469989	LOC100287592-LOC642366	forebrain, cranial nerve	Aca_scaf_9:8360222-8360284
				Aca_scaf_9:8360334-8360483
				Aca_scaf_9:8360483-8360567
				Aca_scaf_9:8360617-8360703
hs1322	chr1:198263562-198265742	NEK7(intragenic)	hindbrain rhombencephalon, midbrain mesencephalon, dorsal root ganglion, forebrain, branchial arch	Aca_scaf_20:17468039-17468127
				Aca_scaf_20:17467723-17467959
				Aca_scaf_20:17466639-17466887
hs1324	chr1:213498112-213501134	RPS6KC1-LINC00538	forebrain	Aca_scaf_1:17431727-17431885
				Aca_scaf_1:17431617-17431718
				Aca_scaf_1:17431497-17431597
				Aca_scaf_1:17431370-17431453
				Aca_scaf_1:17431266-17431348
hs1325	chr7:25791903-25794282	NPVF-RNU6-16P	hindbrain rhombencephalon, midbrain mesencephalon, forebrain	Aca_scaf_10:23432354-23432414
				Aca_scaf_10:23432542-23432650
				Aca_scaf_10:23432695-23432766
				Aca_scaf_10:23432863-23432988
				Aca_scaf_10:23432989-23433072
hs1326	chr8:59941214-59943636	TOX(intragenic)	forebrain	Aca_scaf_4:17963571-17963636
				Aca_scaf_4:17963655-17964114
hs1327	chr5:2204457-2208380	MIR548BA-LOC100506858	neural tube, hindbrain rhombencephalon, midbrain mesencephalon, forebrain	Aca_scaf_16:20166378-20166429
				Aca_scaf_16:20166135-20166361
				Aca_scaf_16:20165954-20166071
				Aca_scaf_16:20165774-20165926
hs1328	chr9:133353647-133355097	ASS1(intragenic)	neural tube, hindbrain rhombencephalon, midbrain mesencephalon, forebrain, trigeminal V ganglion, cranial	Aca_scaf_7:2544520-2544583
				Aca_scaf_7:2545092-2545169
hs1330	chr13:35772272-35774420	NBEA(intragenic)	neural tube, hindbrain rhombencephalon, midbrain mesencephalon	Aca_scaf_2:8605530-8605868
				Aca_scaf_2:8605469-8605529
hs1331	chr1:167296954-167299046	POU2F1(intragenic)	neural tube, hindbrain rhombencephalon, midbrain mesencephalon, forebrain	Aca_scaf_8:13672366-13672461
hs1332	chr3:181958774-181961127	LINC01206-FLJ46066	neural tube, hindbrain rhombencephalon, midbrain mesencephalon, forebrain	Aca_scaf_6:18916303-18916379
				Aca_scaf_6:18916224-18916303
				Aca_scaf_6:18916113-18916221
				Aca_scaf_6:18915770-18915881
				Aca_scaf_6:18915635-18915770
hs1333	chr13:36072914-36075972	NBEA(intragenic)	midbrain mesencephalon, nose	Aca_scaf_2:8511843-8512038
				Aca_scaf_2:8511645-8511836
				Aca_scaf_2:8511507-8511570
				Aca_scaf_2:8511248-8511324
				Aca_scaf_2:8511177-8511246
				Aca_scaf_2:8510724-8510782
				Aca_scaf_2:8510568-8510712
hs1334	chr10:37054745-37057224	PCAT5-ANKRD30A	forebrain	Aca_scaf_4:3481374-3481450
				Aca_scaf_4:3481463-3481540
hs1335	chr6:22148574-22151387	CASC14-PRL	neural tube, hindbrain rhombencephalon, midbrain mesencephalon, forebrain	Aca_scaf_16:20875912-20876065
hs1339	chr9:92292484-92293889	UNQ6494(intragenic)	neural tube, hindbrain rhombencephalon, midbrain mesencephalon, dorsal root ganglion, forebrain, limb, nose	Aca_scaf_9:35917848-35917918
				Aca_scaf_9:35917591-35917658
				Aca_scaf_9:35917480-35917534
hs1340	chr6:20867105-20870529	CDKAL1(intragenic)	neural tube, hindbrain rhombencephalon, midbrain mesencephalon, forebrain	Aca_scaf_16:21477014-21477069
				Aca_scaf_16:21476845-21476916
				Aca_scaf_16:21476784-21476845
				Aca_scaf_16:21476714-21476784
hs1344	chr3:193660817-193662478	OPA1-AS1-LOC647323	forebrain	Aca_scaf_6:29817980-29818095
hs1345	chr5:107299863-107302976	FBXL17(intragenic)	forebrain, eye	Aca_scaf_9:31316302-31316401
hs1350	chr9:3401031-3402562	RFX3(intragenic)	neural tube, hindbrain rhombencephalon, forebrain	Aca_scaf_9:14375472-14375600
hs1351	chr6:135601698-135604052	MYB-AHI1	eye	Aca_scaf_1:22778620-22778679
				Aca_scaf_1:22778525-22778617
				Aca_scaf_1:22774893-22774968
				Aca_scaf_1:22774782-22774851
				Aca_scaf_1:22774725-22774781
hs1352	chr6:23180012-23182186	HDGFL1-NRSN1	neural tube, hindbrain rhombencephalon, midbrain mesencephalon, forebrain	Aca_scaf_16:20629191-20629241
				Aca_scaf_16:20628976-20629042
				Aca_scaf_16:20628813-20628925
hs1358	chr6:163276830-163279930	PACRG(intragenic)	forebrain	Aca_scaf_23:17400447-17400510
				Aca_scaf_23:17400259-17400320
				Aca_scaf_23:17400119-17400258
				Aca_scaf_23:17400034-17400118
hs1359	chr9:84264195-84266950	TLE1(intragenic)	neural tube, hindbrain rhombencephalon, midbrain mesencephalon, forebrain	Aca_scaf_9:28558010-28558106
				Aca_scaf_9:28557883-28557983
				Aca_scaf_9:28557765-28557883
				Aca_scaf_9:28556970-28557074
				Aca_scaf_9:28556819-28556970
				Aca_scaf_9:28556524-28556754
hs1360	chr9:82276120-82278534	TLE4(intragenic)	hindbrain rhombencephalon, midbrain mesencephalon, forebrain	Aca_scaf_9:28801905-28801974
				Aca_scaf_9:28801840-28801903
				Aca_scaf_9:28801709-28801806
hs1361	chr4:153287655-153290517	DEAR-FBXW7	neural tube, hindbrain rhombencephalon, midbrain mesencephalon, forebrain	Aca_scaf_12:16817953-16818027
				Aca_scaf_12:16817878-16817937
hs1362	chr18:42322323-42326001	SETBP1(intragenic)	neural tube, hindbrain rhombencephalon, midbrain mesencephalon, forebrain, cranial nerve, other	Aca_scaf_9:7007911-7007989
				Aca_scaf_9:7010666-7010716
				Aca_scaf_9:7010769-7010820
hs1368	chr1:204423958-204424935	PIK3C2B(intragenic)	neural tube, hindbrain rhombencephalon, midbrain mesencephalon, forebrain	Aca_scaf_5:47052995-47053050
hs137	chr13:72300849-72302934	DACH1(intragenic)	hindbrain rhombencephalon	Aca_scaf_8:17869807-17870161
hs1384	chr18:49572585-49574511	LOC100287225-DCC	neural tube, hindbrain rhombencephalon, midbrain mesencephalon, forebrain, nose	Aca_scaf_9:25330093-25330156
				Aca_scaf_9:25330002-25330068
				Aca_scaf_9:25329833-25330001
hs1413	chr3:158085650-158086832	RSRC1(intragenic)	forebrain, limb	Aca_scaf_6:32465921-32465994
				Aca_scaf_6:32466084-32466429
hs1414	chr14:54687583-54688495	BMP4-CDKN3	limb	Aca_scaf_21:8893649-8893711
hs1418	chr7:155264047-155265809	EN2-CNPY1	hindbrain rhombencephalon, midbrain mesencephalon	Aca_scaf_4:49641123-49641226
				Aca_scaf_4:49641016-49641122
				Aca_scaf_4:49640908-49641016
hs1422	chr8:78370218-78372418	PEX2-PKIA	limb	Aca_scaf_4:23435159-23435386
hs1428	chr1:119028026-119029955	SPAG17-TBX15	somite, limb	Aca_scaf_8:16664819-16664920
				Aca_scaf_8:16664761-16664816
hs1430	chr7:28114903-28117771	JAZF1(intragenic)	limb	Aca_scaf_10:23917821-23917910
				Aca_scaf_10:23917937-23918066
hs1431	chr8:49494150-49495734	LOC101929268(intragenic)	limb, branchial arch, facial mesenchyme	Aca_scaf_4:15776739-15776930
hs1433	chr3:168958333-168962944	MECOM-TERC	limb, trigeminal V ganglion, cranial	Aca_scaf_6:38958827-38958924
				Aca_scaf_6:38962013-38962118
				Aca_scaf_6:38962131-38962381
				Aca_scaf_6:38962382-38962435
				Aca_scaf_6:38963921-38964262
				Aca_scaf_6:38964262-38964387
hs1437	chr10:77021198-77022845	COMTD1-ZNF503-AS1	limb	Aca_scaf_19:9193207-9193339
				Aca_scaf_19:9193142-9193205
hs1440	chr18:43168347-43170729	FLJ44087-SLC14A2	hindbrain rhombencephalon, limb, branchial arch, other	Aca_scaf_9:7164727-7164782
hs1441	chr21:17951012-17953659	MIRLET7C-MIR125B2	somite, limb	Aca_scaf_2:13368237-13368288
				Aca_scaf_2:13368289-13368413
hs1447	chr9:113923350-113928045	LPAR1-MIR7702	limb	Aca_scaf_9:27658092-27658174
hs145	chrX:25018871-25020532	SCARNA23-ARX	midbrain mesencephalon, forebrain, eye	Aca_scaf_2:19967489-19967553
hs1464	chr18:43133056-43135229	FLJ44087-SLC14A2	limb	Aca_scaf_9:7158896-7158966
hs1467	chr17:68999469-69000768	KCNJ2-CASC17	limb	Aca_scaf_5:24625347-24625453
hs1496	chr2:5549618-5553025	LINC01249-LINC01248	neural tube, hindbrain rhombencephalon, midbrain mesencephalon, forebrain	Aca_scaf_1:7920162-7920222
				Aca_scaf_1:7920239-7920371
				Aca_scaf_1:7920380-7920507
				Aca_scaf_1:7920508-7920582
				Aca_scaf_1:7920583-7920658
hs1523	chr14:29857930-29860548	C14orf23-MIR548AI	midbrain mesencephalon, forebrain	Aca_scaf_21:21328335-21328433
				Aca_scaf_21:21328438-21328930
				Aca_scaf_21:21328931-21329046
hs1525	chr4:124775814-124779530	LINC01091(intragenic)	limb, heart	Aca_scaf_11:6024324-6024404
				Aca_scaf_11:6024410-6024509
				Aca_scaf_11:6024519-6024582
hs1527	chr2:8781394-8783591	LOC101929567-LOC100506299	neural tube, hindbrain rhombencephalon, midbrain mesencephalon, forebrain	Aca_scaf_1:8630513-8630608
				Aca_scaf_1:8630608-8630687
				Aca_scaf_1:8630734-8630795
				Aca_scaf_1:8633682-8633744
				Aca_scaf_1:8633746-8633840
hs1530	chr9:81010879-81014103	PSAT1-LOC101927450	forebrain, limb	Aca_scaf_9:28989035-28989396
hs1531	chr11:31895594-31899062	DKFZp686K1684(intragenic)	neural tube, midbrain mesencephalon, forebrain	Aca_scaf_3:2502520-2502581
				Aca_scaf_3:2502118-2502173
hs1533	chr6:19719222-19722910	LOC101928519-ID4	midbrain mesencephalon, forebrain, eye	Aca_scaf_16:25119365-25119450
				Aca_scaf_16:25119477-25119542
				Aca_scaf_16:25119543-25119720
hs1534	chr2:105044282-105047512	LOC100287010-LINC01102	hindbrain rhombencephalon, midbrain mesencephalon, forebrain	Aca_scaf_8:9797448-9797511
				Aca_scaf_8:9797540-9797592
				Aca_scaf_8:9797641-9797888
hs1537	chr18:53018678-53020044	TCF4(intragenic)	forebrain	Aca_scaf_9:24571971-24572266
hs1538	chr14:36911162-36914360	MBIP-SFTA3	forebrain	Aca_scaf_21:2879206-2879329
				Aca_scaf_21:2879119-2879186
				Aca_scaf_21:2879035-2879118
hs1539	chr14:29710885-29713340	C14orf23-MIR548AI	hindbrain rhombencephalon	Aca_scaf_21:21311301-21311359
				Aca_scaf_21:21311360-21311425
				Aca_scaf_21:21311444-21311497
hs1543	chr3:193929360-193931457	HES1-LINC00887	neural tube, hindbrain rhombencephalon, midbrain mesencephalon, forebrain	Aca_scaf_6:29881951-29882006
				Aca_scaf_6:29882201-29882259
				Aca_scaf_6:29882260-29882311
hs1545	chr4:109254340-109257033	LEF1-AS1-RPL34-AS1	midbrain mesencephalon, forebrain	Aca_scaf_11:29158124-29158221
				Aca_scaf_11:29158334-29158397
hs155	chr16:53948201-53949846	FTO(intragenic)	hindbrain rhombencephalon	Aca_scaf_7:15104918-15105049
				Aca_scaf_7:15104667-15104762
hs1553	chr2:105464986-105467538	LINC01158(intragenic)	neural tube, midbrain mesencephalon, forebrain	Aca_scaf_8:9910290-9910347
				Aca_scaf_8:9910394-9910453
hs1555	chr2:104016646-104019824	TMEM182-LOC100287010	neural tube, hindbrain rhombencephalon, midbrain mesencephalon, liver	Aca_scaf_8:9628235-9628337
				Aca_scaf_8:9628340-9628425
				Aca_scaf_8:9628462-9628516
				Aca_scaf_8:9628526-9628615
hs1557	chr3:28033828-28035751	EOMES-CMC1	hindbrain rhombencephalon, midbrain mesencephalon, dorsal root ganglion, forebrain, trigeminal V ganglion, cranial	Aca_scaf_16:16071514-16071635
hs156	chr16:53994058-53995943	FTO(intragenic)	branchial arch, nose	Aca_scaf_7:15085168-15085264
hs1563	chr3:193489359-193491333	OPA1-AS1-LOC647323	midbrain mesencephalon, forebrain	Aca_scaf_6:29786673-29786794
				Aca_scaf_6:29786796-29786871
				Aca_scaf_6:29786882-29786964
				Aca_scaf_6:29786978-29787033
hs1567	chr10:35972892-35975932	MIR4683-PCAT5	hindbrain rhombencephalon, limb, branchial arch, genital tubercle	Aca_scaf_4:3314902-3315121
hs1568	chr13:28318579-28320134	POLR1D-GSX1	hindbrain rhombencephalon, forebrain	Aca_scaf_2:25173898-25173965
				Aca_scaf_2:25174080-25174189
				Aca_scaf_2:25174190-25174368
hs1585	chr9:81052204-81055820	PSAT1-LOC101927450	neural tube, hindbrain rhombencephalon, midbrain mesencephalon, dorsal root ganglion, forebrain, eye, cranial nerve, nose	Aca_scaf_9:28985147-28985280
hs16	chr16:72980900-72982545	ZFHX3(intragenic)	other	Aca_scaf_7:23586525-23586644
hs1600	chr7:25695037-25697616	NPVF-RNU6-16P	forebrain, limb, branchial arch, nose, facial mesenchyme	Aca_scaf_10:23414704-23414918
				Aca_scaf_10:23414918-23414971
hs1602	chr14:61120199-61122451	SIX1-SIX4	dorsal root ganglion, branchial arch, facial mesenchyme	Aca_scaf_21:18519011-18519110
hs1603	chr12:23211482-23214744	ETNK1-SOX5	limb, branchial arch, nose	Aca_scaf_5:6869871-6869947
				Aca_scaf_5:6869976-6870142
hs1613	chr16:86943367-86946175	FOXL1-LOC101928708	limb	Aca_scaf_7:26296177-26296247
hs1627	chr7:90753895-90758080	CDK14(intragenic)	midbrain mesencephalon, forebrain, limb, eye, ear	Aca_scaf_10:20080535-20080878
hs1628	chr7:90765382-90768454	CDK14(intragenic)	forebrain	Aca_scaf_10:20084881-20085018
				Aca_scaf_10:20085665-20085778
				Aca_scaf_10:20085779-20085844
hs1629	chr14:54035953-54040896	LOC101927620-MIR5580	somite, facial mesenchyme	Aca_scaf_21:8831017-8831112
hs1631	chr7:90797871-90800712	CDK14(intragenic)	somite	Aca_scaf_10:20093436-20093497
hs1633	chr7:90777214-90780836	CDK14(intragenic)	forebrain	Aca_scaf_10:20086557-20086610
				Aca_scaf_10:20086610-20086666
hs1640	chr5:141930055-141932276	SPRY4-FGF1	tail	Aca_scaf_13:15470073-15470123
hs1652	chr2:85997467-86001005	ATOH8(intragenic)	other	Aca_scaf_11:17932200-17932275
				Aca_scaf_11:17932075-17932166
				Aca_scaf_11:17932010-17932068
hs1653	chr18:22808334-22809984	ZNF521(intragenic)	blood vessels	Aca_scaf_4:13467910-13468048
				Aca_scaf_4:13468387-13468458
hs1656	chr17:57914612-57916949	VMP1(intragenic)	heart	Aca_scaf_22:7184344-7184517
hs1668	chr4:53942283-53944297	SCFD2(intragenic)	other	Aca_scaf_11:7910919-7911000
				Aca_scaf_11:7911002-7911075
hs1679	chr10:77793903-77797889	C10orf11(intragenic)	neural tube, heart, other	Aca_scaf_19:8960673-8960839
				Aca_scaf_19:8960588-8960671
				Aca_scaf_19:8960442-8960535
				Aca_scaf_19:8960286-8960432
hs1681	chr8:77751553-77754343	ZFHX4(intragenic)	dorsal root ganglion, limb, branchial arch, trigeminal V ganglion, cranial, genital tubercle, tail	Aca_scaf_4:23630673-23630737
				Aca_scaf_4:23630609-23630659
				Aca_scaf_4:23630325-23630529
				Aca_scaf_4:23630126-23630238
				Aca_scaf_4:23629127-23629182
				Aca_scaf_4:23628972-23629035
				Aca_scaf_4:23628735-23628919
				Aca_scaf_4:23628642-23628706
hs1685	chr3:112811494-112816407	C3orf17-LOC101929717	neural tube, hindbrain rhombencephalon, midbrain mesencephalon, forebrain, limb, eye, facial mesenchyme	Aca_scaf_2:24190927-24191001
hs1686	chr15:94524574-94527142	RGMA-MCTP2	neural tube, hindbrain rhombencephalon, midbrain mesencephalon, forebrain	Aca_scaf_3:35344348-35344424
				Aca_scaf_3:35344222-35344282
hs1720	chr11:16190865-16192453	MIR6073-C11orf58	branchial arch	Aca_scaf_3:9043652-9043919
				Aca_scaf_3:9043919-9043980
hs1723	chr12:103613944-103615320	ASCL1-C12orf42	midbrain mesencephalon, forebrain	Aca_scaf_5:4471541-4471606
hs1734	chr5:106909516-106911012	EFNA5(intragenic)	midbrain mesencephalon	Aca_scaf_9:31463734-31463815
				Aca_scaf_9:31463575-31463643
hs1783	chr5:77141743-77145131	TBCA-LOC101929154	neural tube, hindbrain rhombencephalon, midbrain mesencephalon, forebrain	Aca_scaf_9:6366757-6366842
				Aca_scaf_9:6366843-6366898
				Aca_scaf_9:6366898-6367101
hs1791	chr14:57474144-57478090	OTX2-AS1-EXOC5	midbrain mesencephalon	Aca_scaf_21:13995942-13996050
hs1798	chr7:115451531-115454796	MDFIC-TFEC	neural tube, hindbrain rhombencephalon, midbrain mesencephalon, forebrain, eye	Aca_scaf_14:8266765-8266874
				Aca_scaf_14:8266659-8266765
				Aca_scaf_14:8266560-8266659
				Aca_scaf_14:8266260-8266554
hs1802	chr2:145339602-145341530	LOC101928455-TEX41	midbrain mesencephalon	Aca_scaf_17:7215318-7215622
				Aca_scaf_17:7215256-7215316
				Aca_scaf_17:7215044-7215168
hs1809	chr7:121967528-121971078	CADPS2(intragenic)	neural tube, hindbrain rhombencephalon, midbrain mesencephalon, forebrain	Aca_scaf_14:5298134-5298227
				Aca_scaf_14:5297908-5298119
				Aca_scaf_14:5297833-5297885
				Aca_scaf_14:5297779-5297832
				Aca_scaf_14:5297712-5297776
				Aca_scaf_14:5297449-5297500
hs1866	chr10:94513996-94517989	HHEX-EXOC6	blood vessels	Aca_scaf_19:4946377-4946475
				Aca_scaf_19:4946475-4946612
hs1867	chr2:170869607-170871165	UBR3(intragenic)	midbrain mesencephalon	Aca_scaf_17:11888507-11888641
hs187	chr3:71290418-71292584	FOXP1(intragenic)	forebrain	Aca_scaf_2:46711879-46711977
				Aca_scaf_2:46711581-46711869
hs1875	chr12:54426638-54427789	HOXC6-HOXC4	neural tube	Aca_scaf_6:12468413-12468501
				Aca_scaf_6:12468798-12469014
				Aca_scaf_6:12469107-12469169
hs1881	chr15:44171247-44173891	PIN4P1-CASC4	heart	Aca_scaf_3:29084748-29084896
hs189	chr13:95618516-95619850	LOC101927284-ABCC4	neural tube	Aca_scaf_8:25000064-25000167
				Aca_scaf_8:25000167-25000317
hs1903	chr14:77506871-77511353	IRF2BPL-LOC102724190	somite, melanocytes	Aca_scaf_21:19668544-19668617
hs191	chr5:91036888-91038899	ARRDC3-AS1-NR2F1-AS1	hindbrain rhombencephalon	Aca_scaf_9:2670722-2670909
hs192	chr3:180773639-180775802	DNAJC19-SOX2-OT	forebrain	Aca_scaf_6:19461697-19462242
hs1920	chr11:69308185-69312534	MYEOV-CCND1	heart	Aca_scaf_3:4514061-4514140
				Aca_scaf_3:4513994-4514044
hs194	chr1:51034546-51036289	FAF1(intragenic)	midbrain mesencephalon	Aca_scaf_20:2809355-2809416
				Aca_scaf_20:2809449-2809505
hs200	chr1:51165195-51166786	FAF1(intragenic)	forebrain, limb	Aca_scaf_20:2855350-2855411
				Aca_scaf_20:2855420-2855508
hs2071	chr7:115993663-115997109	TES-CAV2	other	Aca_scaf_5:11179607-11179709
				Aca_scaf_5:11179264-11179329
hs2216	chr1:109795696-109798850	CELSR2(intragenic)	hindbrain rhombencephalon, dorsal root ganglion, trigeminal V ganglion, cranial, cranial nerve	Aca_scaf_14:6093606-6093926
hs2307	chr7:18874272-18875369	HDAC9-TWIST1	limb, branchial arch	Aca_scaf_10:22553788-22553918
hs2308	chr7:95705089-95705696	DYNC1I1(intragenic)	limb, genital tubercle	Aca_scaf_10:20974277-20974327
				Aca_scaf_10:20974410-20974575
hs2309	chr7:95726279-95727680	DYNC1I1(intragenic)	limb	Aca_scaf_10:20980511-20980627
hs2311	chr7:96124918-96125415	C7orf76(intragenic)	branchial arch	Aca_scaf_10:21025709-21025782
				Aca_scaf_10:21025828-21025879
				Aca_scaf_10:21025898-21025948
hs2313	chr7:95765880-95766473	SLC25A13(intragenic)	forebrain, limb, branchial arch, ear	Aca_scaf_10:20989124-20989195
				Aca_scaf_10:20989359-20989412
hs2333	chr21:38806376-38808657	DYRK1A(intragenic)	hindbrain rhombencephalon, forebrain	Aca_scaf_2:14203033-14203262
				Aca_scaf_2:14202951-14203031
hs234	chr11:31685357-31686884	ELP4(intragenic)	midbrain mesencephalon, eye	Aca_scaf_3:2586664-2586860
				Aca_scaf_3:2585191-2585457
hs2343	chr2:50198770-50202611	NRXN1(intragenic)	hindbrain rhombencephalon, dorsal root ganglion, forebrain, trigeminal V ganglion, cranial	Aca_scaf_23:19485783-19485865
				Aca_scaf_23:19485875-19486037
				Aca_scaf_23:19486043-19486098
hs2346	chr4:23932061-23933692	PPARGC1A-MIR573	eye, facial mesenchyme	Aca_scaf_11:31921823-31921916
hs236	chr11:16316207-16317562	MIR6073-C11orf58	melanocytes	Aca_scaf_3:9082083-9082187
hs240	chr9:83727123-83728378	TLE4-TLE1	forebrain	Aca_scaf_9:28627776-28628136
hs242	chr2:174114371-174115933	MLK7-AS1(intragenic)	neural tube, midbrain mesencephalon, forebrain	Aca_scaf_17:12521538-12521941
hs244	chr2:174988737-174990363	OLA1(intragenic)	forebrain	Aca_scaf_17:12653955-12654206
hs244	chr2:174988737-174990363	OLA1(intragenic)	forebrain	Aca_scaf_17:12654207-12654308
hs246	chr2:176940070-176941410	KIAA1715-EVX2	hindbrain rhombencephalon	Aca_scaf_17:12983722-12983780
hs2547	chr20:22382513-22385800	LOC284788(intragenic)	hindbrain rhombencephalon, midbrain mesencephalon	Aca_scaf_1:9955510-9955568
				Aca_scaf_1:9955079-9955340
hs260	chr4:105345575-105346895	TACR3-CXXC4	midbrain mesencephalon	Aca_scaf_11:28514455-28514536
				Aca_scaf_11:28514536-28514698
hs266	chr5:87168414-87169433	CCNH-TMEM161B	forebrain	Aca_scaf_9:3698649-3698711
				Aca_scaf_9:3698551-3698638
				Aca_scaf_9:3698363-3698545
hs267	chr5:87239942-87241645	CCNH-TMEM161B	neural tube, hindbrain rhombencephalon, midbrain mesencephalon, forebrain	Aca_scaf_9:3691686-3691771
				Aca_scaf_9:3691602-3691685
				Aca_scaf_9:3691402-3691601
hs268	chr5:87692154-87693265	TMEM161B-AS1(intragenic)	neural tube, hindbrain rhombencephalon, midbrain mesencephalon, forebrain, cranial nerve	Aca_scaf_9:3613129-3613303
				Aca_scaf_9:3613043-3613127
hs269	chr5:90928612-90929226	ARRDC3-AS1-NR2F1-AS1	hindbrain rhombencephalon, midbrain mesencephalon, forebrain	Aca_scaf_9:2700595-2700975
hs271	chr5:93226985-93228322	POU5F2-KIAA0825	midbrain mesencephalon, forebrain	Aca_scaf_9:2025035-2025613
hs280	chr1:44989824-44991149	RNF220(intragenic)	limb	Aca_scaf_20:12512669-12512765
hs281	chr6:41523224-41523677	FOXP4(intragenic)	midbrain mesencephalon, forebrain	Aca_scaf_5:46722102-46722265
hs282	chr6:98116085-98116943	LOC101927314(intragenic)	hindbrain rhombencephalon, midbrain mesencephalon	Aca_scaf_1:29917602-29917957
hs293	chr7:1265154-1266318	LOC101927021-UNCX	midbrain mesencephalon, forebrain, branchial arch	Aca_scaf_15:1025960-1026024
				Aca_scaf_15:1026070-1026128
				Aca_scaf_15:1026129-1026300
				Aca_scaf_15:1026301-1026400
hs294	chr7:21811370-21812002	DNAH11(intragenic)	neural tube	Aca_scaf_10:22875795-22875855
hs296	chr7:26728697-26729802	SKAP2(intragenic)	hindbrain rhombencephalon	Aca_scaf_10:23584015-23584106
				Aca_scaf_10:23584197-23584257
				Aca_scaf_10:23584518-23584574
hs302	chr8:37249594-37251182	KCNU1-ZNF703	limb	Aca_scaf_7:34647685-34647768
				Aca_scaf_7:34647515-34647628
hs307	chr9:16710536-16711184	BNC2(intragenic)	hindbrain rhombencephalon	Aca_scaf_11:29634454-29634507
				Aca_scaf_11:29634508-29634784
hs312	chr9:81471747-81473114	PSAT1-LOC101927450	hindbrain rhombencephalon, midbrain mesencephalon, forebrain, limb	Aca_scaf_9:28926595-28926673
				Aca_scaf_9:28926302-28926594
				Aca_scaf_9:28926168-28926258
				Aca_scaf_9:28926034-28926108
hs313	chr9:81870622-81872224	LOC101927450-TLE4	forebrain, limb	Aca_scaf_9:28882749-28882861
				Aca_scaf_9:28882672-28882748
				Aca_scaf_9:28882424-28882672
hs314	chr9:126537718-126539929	MIR7150-LHX2	midbrain mesencephalon	Aca_scaf_7:7203506-7203604
				Aca_scaf_7:7203322-7203506
				Aca_scaf_7:7202178-7202346
				Aca_scaf_7:7202063-7202125
				Aca_scaf_7:7202006-7202063
				Aca_scaf_7:7201803-7201957
				Aca_scaf_7:7201728-7201802
hs320	chr10:77726861-77727618	C10orf11(intragenic)	neural tube, hindbrain rhombencephalon, eye	Aca_scaf_19:8987704-8988075
hs341	chr13:95618464-95619819	LOC101927284-ABCC4	neural tube, hindbrain rhombencephalon, midbrain mesencephalon	Aca_scaf_8:25000064-25000167
				Aca_scaf_8:25000167-25000317
hs342	chr14:29860529-29862348	C14orf23-MIR548AI	forebrain	Aca_scaf_21:21330112-21330259
				Aca_scaf_21:21330330-21330390
hs348	chr14:36020024-36020998	RALGAPA1(intragenic)	forebrain	Aca_scaf_21:17928718-17928776
				Aca_scaf_21:17928651-17928717
				Aca_scaf_21:17928556-17928611
				Aca_scaf_21:17928488-17928552
				Aca_scaf_21:17928399-17928451
hs355	chr15:36819021-36820695	MIR4510-C15orf41	neural tube, hindbrain rhombencephalon	Aca_scaf_21:8273475-8273745
hs357	chr15:57425244-57425958	TCF12(intragenic)	neural tube, hindbrain rhombencephalon, midbrain mesencephalon	Aca_scaf_3:20167047-20167120
				Aca_scaf_3:20166986-20167046
				Aca_scaf_3:20166821-20166985
hs359	chr15:70391576-70392613	MIR629-UACA	heart	Aca_scaf_3:17849600-17849650
				Aca_scaf_3:17849716-17849814
hs367	chr18:22692416-22693640	ZNF521(intragenic)	midbrain mesencephalon, limb	Aca_scaf_4:13406106-13406203
				Aca_scaf_4:13406203-13406379
				Aca_scaf_4:13406379-13406538
				Aca_scaf_4:13406607-13406713
hs369	chr18:22864753-22866457	ZNF521(intragenic)	hindbrain rhombencephalon, midbrain mesencephalon, heart	Aca_scaf_4:13488819-13489086
				Aca_scaf_4:13489087-13489228
				Aca_scaf_4:13489684-13489954
hs371	chr18:35063482-35064528	CELF4(intragenic)	hindbrain rhombencephalon, midbrain mesencephalon	Aca_scaf_9:18708631-18708708
hs376	chr18:53089625-53091079	TCF4(intragenic)	neural tube, hindbrain rhombencephalon, midbrain mesencephalon	Aca_scaf_9:24526268-24526327
				Aca_scaf_9:24526033-24526268
hs381	chr19:30494614-30495503	URI1(intragenic)	eye	Aca_scaf_7:19566539-19566625
				Aca_scaf_7:19566274-19566538
hs384	chr19:31002941-31004262	ZNF536(intragenic)	trigeminal V ganglion, cranial	Aca_scaf_7:19371381-19371467
				Aca_scaf_7:19371264-19371381
				Aca_scaf_7:19370966-19371263
				Aca_scaf_7:19370872-19370925
				Aca_scaf_7:19370776-19370851
hs385	chr19:31587058-31588070	ZNF536-TSHZ3	neural tube, dorsal root ganglion	Aca_scaf_7:19223116-19223228
hs407	chr2:145188099-145189812	ZEB2(intragenic)	hindbrain rhombencephalon, midbrain mesencephalon, dorsal root ganglion	Aca_scaf_17:7288869-7289126
				Aca_scaf_17:7288674-7288760
				Aca_scaf_17:7288395-7288532
				Aca_scaf_17:7288270-7288394
				Aca_scaf_17:7287946-7288095
				Aca_scaf_17:7287742-7287817
hs416	chr2:162094895-162095451	LOC101929512(intragenic)	forebrain	Aca_scaf_17:10575846-10575996
				Aca_scaf_17:10575996-10576114
hs427	chrX:139169379-139171545	CXorf66-LOC389895	hindbrain rhombencephalon, forebrain	Aca_scaf_10:14646950-14647010
				Aca_scaf_10:14646748-14646821
				Aca_scaf_10:14646357-14646432
hs428	chr14:26377372-26378803	STXBP6-NOVA1	neural tube, hindbrain rhombencephalon	Aca_scaf_21:20966773-20966842
				Aca_scaf_21:20966842-20966913
				Aca_scaf_21:20966914-20967065
hs430	chr19:30840299-30843536	URI1-ZNF536	midbrain mesencephalon	Aca_scaf_7:19419308-19419528
				Aca_scaf_7:19419173-19419269
				Aca_scaf_7:19418837-19419039
				Aca_scaf_7:19417578-19417951
hs433	chr14:30741750-30743626	PRKD1-G2E3	hindbrain rhombencephalon, forebrain	Aca_scaf_21:21436929-21437180
				Aca_scaf_21:21437192-21437288
				Aca_scaf_21:21437365-21437509
hs434	chr3:62350726-62351718	C3orf14-FEZF2	forebrain	Aca_scaf_2:48481773-48481849
				Aca_scaf_2:48481709-48481773
				Aca_scaf_2:48481327-48481516
				Aca_scaf_2:48481199-48481280
hs435	chr3:62359866-62360569	FEZF2-CADPS	midbrain mesencephalon, forebrain	Aca_scaf_2:48473979-48474063
				Aca_scaf_2:48473897-48473966
				Aca_scaf_2:48473796-48473888
				Aca_scaf_2:48473742-48473796
hs442	chr1:83345366-83346271	LPHN2-LOC101927498	other	Aca_scaf_20:7397295-7397402
				Aca_scaf_20:7397403-7397491
hs480	chr20:30191716-30192554	HM13-AS1-ID1	neural tube, hindbrain rhombencephalon, midbrain mesencephalon, forebrain, eye	Aca_scaf_3:43661168-43661224
hs483	chr12:115124394-115125300	TBX3-MED13L	limb	Aca_scaf_15:26062727-26062798
hs484	chr10:77164564-77165639	ZNF503-AS2(intragenic)	midbrain mesencephalon, limb, branchial arch, eye, nose	Aca_scaf_19:9150903-9151157
hs488	chr13:95358263-95360017	GPR180-SOX21	neural tube, hindbrain rhombencephalon, midbrain mesencephalon, forebrain	Aca_scaf_8:24957598-24957884
				Aca_scaf_8:24957886-24957947
				Aca_scaf_8:24957950-24958067
				Aca_scaf_8:24958117-24958174
hs529	chr9:17322200-17324371	CNTLN-SH3GL2	hindbrain rhombencephalon	Aca_scaf_11:29770846-29771551
hs532	chr13:28395961-28397536	GSX1-PDX1-AS1	hindbrain rhombencephalon, midbrain mesencephalon, forebrain	Aca_scaf_2:25187380-25187434
				Aca_scaf_2:25187463-25187531
				Aca_scaf_2:25187532-25187713
hs533	chr5:3186439-3187926	LOC102467074-LINC01019	neural tube, midbrain mesencephalon	Aca_scaf_16:19934666-19934886
				Aca_scaf_16:19934358-19934617
hs545	chr1:243876467-243877893	AKT3(intragenic)	neural tube, hindbrain rhombencephalon, midbrain mesencephalon, forebrain	Aca_scaf_23:7266936-7267002
				Aca_scaf_23:7266842-7266893
hs550	chr7:13506207-13507276	ARL4A-ETV1	forebrain, branchial arch	Aca_scaf_10:21948626-21948677
				Aca_scaf_10:21948693-21948747
				Aca_scaf_10:21948791-21948932
				Aca_scaf_10:21948964-21949096
				Aca_scaf_10:21949096-21949206
hs563	chr6:98491829-98493238	MIR2113-POU3F2	hindbrain rhombencephalon	Aca_scaf_1:29826074-29826211
				Aca_scaf_1:29825811-29826074
hs565	chr11:31622822-31624118	ELP4(intragenic)	midbrain mesencephalon, forebrain	Aca_scaf_3:2616100-2616200
				Aca_scaf_3:2615671-2615943
				Aca_scaf_3:2615458-2615591
hs568	chr2:146692288-146693283	TEX41-PABPC1P2	hindbrain rhombencephalon, midbrain mesencephalon	Aca_scaf_17:6970959-6971102
				Aca_scaf_17:6970855-6970958
				Aca_scaf_17:6970581-6970811
				Aca_scaf_17:6970516-6970573
				Aca_scaf_17:6970447-6970515
				Aca_scaf_17:6970371-6970432
hs569	chr1:27049620-27050905	ARID1A(intragenic)	heart	Aca_scaf_13:2541885-2541938
				Aca_scaf_13:2541764-2541864
				Aca_scaf_13:2541698-2541761
hs576	chr6:100657912-100659391	MCHR2-AS1-SIM1	midbrain mesencephalon, cranial nerve	Aca_scaf_1:26902754-26902854
				Aca_scaf_1:26902854-26902942
				Aca_scaf_1:26902958-26903028
				Aca_scaf_1:26903150-26903200
				Aca_scaf_1:26903201-26903377
				Aca_scaf_1:26903446-26903510
				Aca_scaf_1:26903510-26903614
				Aca_scaf_1:26903614-26903672
				Aca_scaf_1:26903672-26903751
hs582	chrX:81464240-81465016	SH3BGRL-POU3F4	forebrain	Aca_scaf_10:17101098-17101163
hs586	chr5:50481472-50482478	LOC100287592-LOC642366	nose	Aca_scaf_9:8366909-8367041
				Aca_scaf_9:8367079-8367188
				Aca_scaf_9:8367188-8367373
				Aca_scaf_9:8367376-8367561
hs593	chr14:37726340-37727348	MIPOL1(intragenic)	midbrain mesencephalon	Aca_scaf_21:19590930-19591068
				Aca_scaf_21:19590872-19590929
hs595	chr10:76177765-76179000	ADK(intragenic)	midbrain mesencephalon, forebrain, nose	Aca_scaf_19:9430463-9430601
hs603	chr5:3182218-3183271	LOC102467074-LINC01019	hindbrain rhombencephalon	Aca_scaf_16:19940117-19940258
				Aca_scaf_16:19939599-19940116
hs611	chr12:111495397-111496252	CUX2(intragenic)	hindbrain rhombencephalon, forebrain	Aca_scaf_15:25367677-25367811
hs612	chr1:91305562-91307215	BARHL2-ZNF644	forebrain	Aca_scaf_7:2841703-2841761
hs618	chr9:85509632-85510687	SPATA31D1-RASEF	neural tube	Aca_scaf_9:28424675-28424731
				Aca_scaf_9:28424444-28424674
hs619	chr13:72333516-72334988	DACH1(intragenic)	midbrain mesencephalon, forebrain	Aca_scaf_8:17879347-17879518
				Aca_scaf_8:17879566-17879616
				Aca_scaf_8:17879617-17879690
				Aca_scaf_8:17879690-17879888
				Aca_scaf_8:17879888-17879945
				Aca_scaf_8:17879965-17880115
				Aca_scaf_8:17880167-17880274
hs622	chr14:99466200-99467144	C14orf177-BCL11B	forebrain	Aca_scaf_21:16605067-16605146
				Aca_scaf_21:16605255-16605461
hs625	chr16:49735099-49736449	ZNF423(intragenic)	hindbrain rhombencephalon, forebrain	Aca_scaf_7:16160104-16160490
hs628	chr9:159657-160780	CBWD1(intragenic)	hindbrain rhombencephalon	Aca_scaf_9:30660557-30660698
				Aca_scaf_9:30660706-30660796
hs630	chr3:71277312-71278956	FOXP1(intragenic)	neural tube	Aca_scaf_2:46712639-46712979
hs631	chr8:36957851-36958723	KCNU1-ZNF703	forebrain, cranial nerve	Aca_scaf_7:34688470-34688545
				Aca_scaf_7:34687397-34687480
hs634	chr18:76006820-76008476	LINC01029-SALL3	neural tube, hindbrain rhombencephalon, midbrain mesencephalon, forebrain	Aca_scaf_10:37552199-37552261
				Aca_scaf_10:37552124-37552199
				Aca_scaf_10:37552054-37552124
				Aca_scaf_10:37551846-37551987
hs640	chr2:164574007-164575458	FIGN(intragenic)	hindbrain rhombencephalon	Aca_scaf_17:10974181-10974358
				Aca_scaf_17:10974383-10974435
				Aca_scaf_17:10974437-10974668
hs643	chr9:23004730-23005789	LINC01239-ELAVL2	hindbrain rhombencephalon, forebrain	Aca_scaf_11:28002018-28002081
				Aca_scaf_11:28002110-28002222
				Aca_scaf_11:28002308-28002428
hs644	chr7:18885971-18887230	HDAC9-TWIST1	hindbrain rhombencephalon, forebrain, limb	Aca_scaf_10:22556201-22556286
				Aca_scaf_10:22556286-22556357
				Aca_scaf_10:22556357-22556443
				Aca_scaf_10:22556474-22556549
				Aca_scaf_10:22556549-22556687
				Aca_scaf_10:22556748-22556801
hs649	chr2:146689050-146690099	TEX41-PABPC1P2	midbrain mesencephalon, forebrain, cranial nerve	Aca_scaf_17:6972593-6972643
				Aca_scaf_17:6972426-6972492
hs654	chr3:147801015-147802169	ZIC1-AGTR1	midbrain mesencephalon, forebrain	Aca_scaf_6:23754482-23754831
				Aca_scaf_6:23754831-23755133
hs661	chr12:16940708-16942322	LMO3-SKP1P2	midbrain mesencephalon	Aca_scaf_14:13220690-13220752
hs667	chrX:139332133-139333376	LOC389895-SOX3	neural tube, hindbrain rhombencephalon, midbrain mesencephalon, cranial nerve	Aca_scaf_10:14627663-14627753
				Aca_scaf_10:14627605-14627663
hs672	chr10:120074039-120075696	FAM204A(intragenic)	midbrain mesencephalon, forebrain	Aca_scaf_19:12477885-12478269
hs676	chr6:97544611-97545759	MIR548H3(intragenic)	hindbrain rhombencephalon, forebrain, branchial arch, ear	Aca_scaf_1:30048174-30048236
				Aca_scaf_1:30047671-30048145
hs678	chr4:54961998-54962796	CHIC2-GSX2	neural tube	Aca_scaf_11:8172245-8172386
hs679	chr18:45087290-45088074	SKOR2-SMAD2	hindbrain rhombencephalon	Aca_scaf_9:10199044-10199123
				Aca_scaf_9:10198847-10198973
				Aca_scaf_9:10198748-10198830
				Aca_scaf_9:10198657-10198740
hs680	chr4:85245591-85246555	AGPAT9-NKX6-1	hindbrain rhombencephalon, midbrain mesencephalon, cranial nerve	Aca_scaf_9:22258965-22259055
				Aca_scaf_9:22259057-22259186
				Aca_scaf_9:22259336-22259593
hs687	chr4:54881222-54882455	CHIC2(intragenic)	neural tube, forebrain	Aca_scaf_11:8149566-8149648
				Aca_scaf_11:8149655-8149716
				Aca_scaf_11:8149754-8149957
				Aca_scaf_11:8149959-8150041
hs688	chr20:20472953-20474200	RALGAPA2(intragenic)	neural tube, hindbrain rhombencephalon	Aca_scaf_1:10527659-10527730
				Aca_scaf_1:10527584-10527659
				Aca_scaf_1:10527489-10527573
				Aca_scaf_1:10527105-10527218
hs690	chr2:63193855-63194929	EHBP1(intragenic)	midbrain mesencephalon	Aca_scaf_21:13995954-13996050
hs698	chr8:53166730-53167836	ST18(intragenic)	neural tube, hindbrain rhombencephalon, midbrain mesencephalon, dorsal root ganglion, forebrain, trigeminal V ganglion, cranial	Aca_scaf_4:16568329-16568386
				Aca_scaf_4:16568387-16568447
				Aca_scaf_4:16568592-16568676
hs699	chr10:130831457-130833175	MKI67-MGMT	midbrain mesencephalon, forebrain	Aca_scaf_19:1734717-1734975
hs702	chr2:105132815-105133830	LINC01103-LINC01114	forebrain	Aca_scaf_8:9821160-9821499
hs717	chr11:16377777-16379090	MIR6073-C11orf58	dorsal root ganglion, trigeminal V ganglion, cranial, cranial nerve	Aca_scaf_3:9105747-9105822
				Aca_scaf_3:9105822-9106146
				Aca_scaf_3:9106150-9106226
				Aca_scaf_3:9106419-9106494
				Aca_scaf_3:9106494-9106605
				Aca_scaf_3:9106605-9106662
hs72	chr16:51657810-51658716	SALL1-LOC101927364	limb	Aca_scaf_7:15668818-15668977
hs720	chr7:113793545-113794562	FOXP2(intragenic)	midbrain mesencephalon	Aca_scaf_14:8619931-8620565
hs721	chr19:30574387-30575360	URI1-ZNF536	eye	Aca_scaf_7:19525111-19525180
				Aca_scaf_7:19525027-19525108
hs722	chr9:84009516-84010866	TLE4-TLE1	hindbrain rhombencephalon, trigeminal V ganglion, cranial	Aca_scaf_9:28611881-28612106
				Aca_scaf_9:28611557-28611880
hs737	chr10:130366868-130368005	MKI67-MGMT	hindbrain rhombencephalon, midbrain mesencephalon	Aca_scaf_19:1830983-1831219
				Aca_scaf_19:1830883-1830981
hs742	chr8:78042571-78044201	PEX2-PKIA	hindbrain rhombencephalon, forebrain, eye	Aca_scaf_4:23543983-23544233
				Aca_scaf_4:23543891-23543979
				Aca_scaf_4:23543686-23543863
				Aca_scaf_4:23543617-23543686
hs746	chr4:4522867-4524050	STX18(intragenic)	branchial arch	Aca_scaf_11:12754992-12755134
hs754	chr5:3197865-3198942	LOC102467074-LINC01019	hindbrain rhombencephalon, forebrain	Aca_scaf_16:19919518-19919989
hs755	chrX:136316806-136317871	GPR101-ZIC3	hindbrain rhombencephalon, midbrain mesencephalon	Aca_scaf_10:14944363-14944468
				Aca_scaf_10:14944469-14944701
hs764	chr1:63665219-63666122	LINC00466(intragenic)	neural tube, hindbrain rhombencephalon	Aca_scaf_20:19389239-19389309
				Aca_scaf_20:19389150-19389207
				Aca_scaf_20:19389056-19389121
				Aca_scaf_20:19388922-19389046
				Aca_scaf_20:19388850-19388922
hs765	chr9:81823297-81824667	LOC101927450-TLE4	midbrain mesencephalon	Aca_scaf_9:28891849-28891911
				Aca_scaf_9:28891794-28891849
hs774	chr8:77690683-77691779	ZFHX4(intragenic)	limb	Aca_scaf_4:23654052-23654325
				Aca_scaf_4:23653680-23654051
hs775	chr18:77010009-77010795	ATP9B(intragenic)	forebrain	Aca_scaf_10:37013364-37013420
				Aca_scaf_10:37013232-37013316
				Aca_scaf_10:37013106-37013163
				Aca_scaf_10:37013016-37013074
hs779	chr2:60352514-60353602	LOC101927285-MIR4432	midbrain mesencephalon, forebrain	Aca_scaf_23:11671756-11671887
				Aca_scaf_23:11671664-11671728
hs79	chr16:51056311-51057592	LOC101927334(intragenic)	neural tube, hindbrain rhombencephalon, midbrain mesencephalon	Aca_scaf_7:15799788-15799879
				Aca_scaf_7:15799674-15799788
				Aca_scaf_7:15799621-15799674
				Aca_scaf_7:15799510-15799620
hs809	chr1:87795192-87796737	LMO4(intragenic)	branchial arch, cranial nerve	Aca_scaf_20:8516057-8516116
				Aca_scaf_20:8516220-8516396
hs813	chr5:158143424-158144725	EBF1(intragenic)	midbrain mesencephalon	Aca_scaf_13:13534779-13534864
				Aca_scaf_13:13534612-13534777
hs818	chr9:128520992-128522653	PBX3(intragenic)	forebrain	Aca_scaf_7:11215336-11215455
				Aca_scaf_7:11215455-11215624
hs830	chr15:38159507-38161007	MIR8063-TMCO5A	midbrain mesencephalon	Aca_scaf_21:7983469-7983599
				Aca_scaf_21:7983329-7983469
				Aca_scaf_21:7983224-7983329
				Aca_scaf_21:7983088-7983223
hs831	chr2:67281257-67282540	LOC102724321-LOC102800447	hindbrain rhombencephalon, other	Aca_scaf_23:10370819-10370909
				Aca_scaf_23:10370758-10370819
				Aca_scaf_23:10370682-10370757
hs834	chr8:37495309-37496204	KCNU1-ZNF703	limb, other	Aca_scaf_7:34593930-34594048
				Aca_scaf_7:34593751-34593880
				Aca_scaf_7:34593653-34593749
hs840	chr4:66989480-66990366	LOC100144602-LOC101927237	forebrain	Aca_scaf_9:27399887-27399942
				Aca_scaf_9:27399753-27399887
				Aca_scaf_9:27399648-27399716
hs841	chr10:118854124-118855243	KIAA1598-VAX1	midbrain mesencephalon, forebrain	Aca_scaf_19:12071487-12071562
				Aca_scaf_19:12071627-12071800
				Aca_scaf_19:12071848-12071899
hs844	chr7:20832628-20833902	SP8-RPL23P8	forebrain, facial mesenchyme	Aca_scaf_10:22729078-22729182
				Aca_scaf_10:22729182-22729256
				Aca_scaf_10:22729411-22729568
hs848	chr16:51491799-51493025	SALL1-LOC101927364	neural tube, hindbrain rhombencephalon, forebrain	Aca_scaf_7:15691643-15691715
				Aca_scaf_7:15691491-15691579
hs853	chr5:87083012-87084752	CCNH-TMEM161B	forebrain	Aca_scaf_9:3707857-3708062
hs864	chr3:71034389-71035430	FOXP1(intragenic)	heart	Aca_scaf_2:46797484-46797552
				Aca_scaf_2:46797256-46797483
hs865	chr6:50685244-50686237	TFAP2D(intragenic)	hindbrain rhombencephalon, midbrain mesencephalon	Aca_scaf_1:41246000-41246074
hs868	chr2:105697211-105698158	MRPS9(intragenic)	neural tube, hindbrain rhombencephalon	Aca_scaf_8:9971234-9971346
				Aca_scaf_8:9971348-9971466
				Aca_scaf_8:9971467-9971547
hs872	chr11:121799771-121801171	SORL1-MIR100HG	neural tube, hindbrain rhombencephalon, midbrain mesencephalon, forebrain, eye	Aca_scaf_1:53334291-53334390
hs876	chr9:133540555-133541228	PRDM12(intragenic)	neural tube, hindbrain rhombencephalon, midbrain mesencephalon, forebrain	Aca_scaf_7:2652470-2652549
				Aca_scaf_7:2652715-2652801
				Aca_scaf_7:2652831-2652941
hs878	chr1:88615687-88616927	LOC100505768-LOC101927891	limb, tail	Aca_scaf_20:8715460-8715561
				Aca_scaf_20:8715566-8715668
				Aca_scaf_20:8715669-8715850
hs882	chr13:71533037-71534195	ATXN8OS-LINC00348	neural tube, hindbrain rhombencephalon, midbrain mesencephalon, dorsal root ganglion, trigeminal V ganglion, cranial	Aca_scaf_8:17722302-17722646
hs883	chr11:16311593-16312881	MIR6073-C11orf58	forebrain	Aca_scaf_3:9076591-9076886
				Aca_scaf_3:9076887-9076984
hs895	chr12:24233884-24235634	SOX5(intragenic)	hindbrain rhombencephalon, limb, trigeminal V ganglion, cranial	Aca_scaf_5:7088042-7088145
hs901	chr9:37251207-37252223	ZCCHC7(intragenic)	hindbrain rhombencephalon, midbrain mesencephalon	Aca_scaf_11:25182083-25182148
				Aca_scaf_11:25181910-25182038
				Aca_scaf_11:25181806-25181907
hs906	chr4:145276813-145278719	GYPA-HHIP-AS1	hindbrain rhombencephalon, midbrain mesencephalon, limb, genital tubercle	Aca_scaf_12:18962604-18962814
hs909	chr8:100680409-100681809	MIR875-COX6C	dorsal root ganglion, other	Aca_scaf_16:25726316-25726486
hs914	chr20:21214790-21217232	LOC101929591-XRN2	forebrain	Aca_scaf_1:10287865-10287970
				Aca_scaf_1:10287669-10287842
				Aca_scaf_1:10287616-10287669
				Aca_scaf_1:10287513-10287591
				Aca_scaf_1:10287361-10287442
				Aca_scaf_1:10287176-10287361
hs915	chr13:78976015-78977338	RNF219-AS1(intragenic)	midbrain mesencephalon, limb	Aca_scaf_8:22072495-22072793
hs919	chr8:116430695-116432527	TRPS1(intragenic)	limb	Aca_scaf_10:32500132-32500191
				Aca_scaf_10:32500053-32500131
				Aca_scaf_10:32499957-32500052
				Aca_scaf_10:32499239-32499328
				Aca_scaf_10:32498914-32499237
hs921	chr2:236962599-236964857	AGAP1-GBX2	forebrain, limb, branchial arch	Aca_scaf_17:2040884-2040972
hs924	chr17:2081998-2084289	SMG6(intragenic)	other	Aca_scaf_22:9477041-9477091
				Aca_scaf_22:9477140-9477286
hs925	chr7:70103123-70104331	AUTS2(intragenic)	neural tube, limb	Aca_scaf_22:7731559-7731666
hs926	chr4:112668302-112669915	PITX2-C4orf32	other	Aca_scaf_11:27059665-27059786
				Aca_scaf_11:27059437-27059650
hs935	chr10:119310483-119311458	EMX2-RAB11FIP2	midbrain mesencephalon	Aca_scaf_19:12242110-12242213
				Aca_scaf_19:12242213-12242408
hs952	chr5:91442456-91444549	ARRDC3-AS1-NR2F1-AS1	neural tube, hindbrain rhombencephalon, midbrain mesencephalon, dorsal root ganglion, forebrain, eye, trigeminal V ganglion, cranial, facial mesenchyme	Aca_scaf_9:2570972-2571047
				Aca_scaf_9:2570655-2570831
				Aca_scaf_9:2570379-2570471
				Aca_scaf_9:2570023-2570379
hs953	chr2:175203263-175204895	SP9-CIR1	neural tube, hindbrain rhombencephalon, forebrain	Aca_scaf_17:12691826-12691920
				Aca_scaf_17:12692109-12692200
				Aca_scaf_17:12692200-12692269
				Aca_scaf_17:12692269-12692352
				Aca_scaf_17:12692352-12692409
hs956	chr7:114299711-114302078	MIR3666-MDFIC	midbrain mesencephalon, forebrain	Aca_scaf_14:8490227-8490415
				Aca_scaf_14:8490156-8490226
				Aca_scaf_14:8490060-8490154
				Aca_scaf_14:8489790-8490059
hs965	chr3:71099157-71100851	FOXP1(intragenic)	limb, other	Aca_scaf_2:46774427-46774489
				Aca_scaf_2:46774182-46774370
				Aca_scaf_2:46774121-46774181
				Aca_scaf_2:46773936-46774079
				Aca_scaf_2:46773768-46773838
				Aca_scaf_2:46773707-46773768
				Aca_scaf_2:46773596-46773691
hs969	chr2:105317580-105319856	LINC01103-LINC01114	forebrain	Aca_scaf_8:9864900-9865096
				Aca_scaf_8:9865096-9865155
				Aca_scaf_8:9865188-9865304
				Aca_scaf_8:9865315-9865404
				Aca_scaf_8:9865414-9865495
hs971	chr5:91970162-91972034	ARRDC3-AS1-NR2F1-AS1	neural tube, forebrain, cranial nerve	Aca_scaf_9:2499720-2499863
hs974	chr9:83412700-83413972	TLE4-TLE1	other	Aca_scaf_9:28670324-28670587
				Aca_scaf_9:28670227-28670324
hs990	chr2:105516737-105518490	LINC01159-LOC102724691	hindbrain rhombencephalon, other	Aca_scaf_8:9931442-9931504
				Aca_scaf_8:9931552-9931625
				Aca_scaf_8:9931690-9931769
				Aca_scaf_8:9931770-9931854
				Aca_scaf_8:9931863-9932046
				Aca_scaf_8:9932046-9932122
hs999	chr7:114142132-114143527	FOXP2(intragenic)	midbrain mesencephalon, facial mesenchyme	Aca_scaf_14:8535709-8536336

## Sheet: Suppl. Tab. 25
Supplementary Table 25. Developmental patterning genes used for fin transcriptome PCA
		RPKM per library
Gene Name	Transcript ID	St23_S1	St23_PE	St24_PE	St24_S1	St24_S2	St25_S1	St25_S2	St25_PE	St26_PE	St26_S1	St26_S2
alx4	AMCT00007270	1.61059	0.205027	0.408304	0.755347	1.16	0.898322	0.772429	0.504778	0.558268	0.133592	0.425564
and1/2	AMCT00009098	0.146068	0	0.260583	0.274017	0.201906	2.16212	0.245187	0.343347	160.963	131.241	214.1
and3/4	AMCT00011770	0	0	0.0540085	0.449611	0.167388	4.03093	0.827602	0.976504	21.5996	33.451	51.3071
bmp2	AMCT00004225	8.81329	9.61205	8.02421	6.22011	7.05203	4.69114	6.98392	8.33651	4.22048	4.36516	3.40372
bmp4	AMCT00000241	44.5267	39.7963	33.1692	31.5616	30.0463	33.8441	29.7847	38.4997	27.037	20.2721	25.9383
cx43	AMCT00004323	5.51683	6.30898	7.45031	6.82615	6.25089	7.55418	5.96722	8.95178	7.77563	4.1541	8.87218
cyp26b1	AMCT00015789	0.292322	1.21786	0.868327	1.74485	1.2876	1.04896	0.318627	0.707951	2.18003	3.37988	2.77042
dlx1	AMCT00001017	1.30268	0.29481	0.391403	0.610942	1.59216	0.707953	1.49942	1.36092	1.30445	0.14407	1.00133
dlx2	AMCT00001020	1.53006	0.751765	1.13418	1.58623	2.81212	2.83317	2.78074	1.51433	0.186089	0.757021	1.74094
dlx4	AMCT00016735	17.9313	18.6539	5.02763	12.0137	12.444	18.4003	11.8891	9.51755	11.3138	5.98589	13.4974
dlx5	AMCT00021552	35.7413	20.5387	13.3709	52.0835	36.6477	48.3894	24.5356	9.84729	14.4671	80.0894	48.1004
dlx6	AMCT00021547	5.64668	1.79705	0.69587	1.65514	2.54183	4.05043	2.62349	1.72826	1.83494	2.09791	2.16173
en1	AMCT00000805	10.3135	5.79933	0.784203	3.20483	3.25905	4.28924	1.76003	1.78475	1.46213	0.279907	2.00623
fgf3	AMCT00007116	0.0442912	0	0.349327	0.166176	0.154667	0.456071	0.892155	0.208221	0	0	0.0425564
fgf4	AMCT00007115	0.175759	0	0.528083	0.0549525	0.562611	0.402179	0.11239	0	0	0	0.337749
fgf6	AMCT00006886	0.018648	0.116057	0.385205	0.157423	0.0922531	0.144016	0.286192	0.0389635	0.854664	0.625588	0.382243
fgf7	AMCT00007536	10.2626	8.25108	16.9389	16.6345	16.4255	11.2782	15.5428	11.1446	18.3063	50.5767	26.9005
fgf8	AMCT00003339	0.0219989	0	0.0247867	0.206345	0.211258	0.151017	0.0633033	0	0.58461	0.194637	0.486157
fgf16	AMCT00021232	0	0	0.239922	0	0.139423	0	0.204248	0.333687	0.615078	0.470997	0.920691
fgf17	AMCT00020988	0	0.499549	0.0442149	0.165636	0.0856468	0.25255	0.301124	0.122989	0.113352	0.390597	0.37705
fgf18	AMCT00011148	0.0556422	0	0	0.182669	0.121441	0.262604	0.080057	0	0	0.0615374	0.427702
fgf20	AMCT00015831	0.262135	0	0.196903	0.0273197	0.0508549	0.0124965	0.377156	0.159748	0.0336527	0.370438	0.125934
fgf22	AMCT00005892	5.42341	6.90397	4.58301	3.70929	6.31293	4.55683	2.16753	3.36411	0.913831	5.99801	2.17124
fgf24	AMCT00017394	15.7257	12.896	12.476	11.8224	10.5922	12.9382	17.8521	6.64534	15.8559	39.4085	19.8068
fgfr1	AMCT00020936	34.8836	29.407	37.4279	52.8527	50.4641	39.9671	29.0792	24.2528	29.8078	32.2827	36.3643
fgfr2	AMCT00002730	19.3204	12.4506	7.9081	16.601	18.6366	18.1659	14.9349	16.2201	13.6426	8.22467	27.5716
fgfr3	AMCT00017413	3.11774	3.57334	4.61737	6.19543	6.4538	4.42667	4.6399	2.9717	7.92871	6.94943	8.2148
fgfr4	AMCT00011525	13.8965	17.0384	29.1769	19.3724	24.442	10.3321	15.1998	12.9132	6.58356	5.61763	6.68868
gas1	AMCT00010137	89.5666	93.0518	53.6189	83.2728	102.252	122.252	102.574	144.058	106.784	48.385	100.528
gli1	AMCT00008779	0.541085	0.558241	0.836778	0.786166	1.16241	0.414229	0.335825	0.482146	0.778405	0.369607	0.591249
gli2	AMCT00000858	1.91576	2.09979	1.39389	2.15501	3.39434	1.52258	1.06458	1.07456	1.64175	0.625457	2.43166
gli3	AMCT00019806	2.32464	3.22543	5.38396	3.91963	3.83338	2.50928	1.94662	2.08163	2.6646	3.62175	3.13766
grem1	AMCT00000203	30.3013	27.2818	9.86003	29.5946	27.9086	13.2816	12.2768	9.51546	5.36507	5.33291	5.77714
grem2	AMCT00001816	11.1793	15.975	63.3635	16.7974	16.768	16.1525	19.6691	18.9868	76.2205	96.3661	27.6821
hand1	AMCT00011504	17.1276	18.7724	18.2163	19.007	14.6844	13.4449	9.35621	12.1562	7.9572	5.946	2.7182
hand2	AMCT00015900	35.5553	26.7588	58.5137	54.1569	51.8309	44.9132	45.2945	30.46	55.5891	92.5727	55.7439
hoxa1	AMCT00021949	0	0	0.154024	0	0.0596708	0	0	0.107109	0	0	0
hoxa2	AMCT00021950	5.06874	3.58471	7.03685	6.22595	6.61127	4.73779	6.04841	6.05183	4.91526	4.40453	5.07314
hoxa3	AMCT00021951	1.67689	1.49088	2.63915	3.32053	3.92709	1.91857	1.55739	1.41817	1.96825	1.23637	2.99224
hoxa4	AMCT00021952	2.90434	3.23506	2.35203	4.93762	8.55738	5.37379	4.61399	5.33352	3.51301	1.90715	3.57543
hoxa5	AMCT00021953	2.60536	1.58921	2.75205	1.71828	2.9853	3.2836	2.18665	3.31724	1.55217	1.17057	1.72103
hoxa6	AMCT00021954	0	0.322646	0.160635	0.713203	0.663806	0.530125	0.638165	0.595768	1.3178	0	0.821904
hoxa7	AMCT00021955	3.25073	2.32771	1.60242	2.4774	1.50765	1.30754	0.974394	3.1838	1.34979	0.337044	0.536835
hoxa9	AMCT00021956	15.5949	13.8445	10.5712	18.9089	16.7138	17.2622	8.43185	9.66928	4.63891	3.08485	2.2334
hoxa10	AMCT00021957	3.97569	6.02304	2.92463	6.10217	4.76163	7.04857	2.71038	4.22208	3.79633	3.67015	2.46246
hoxa11	AMCT00021958	5.51683	4.84796	1.45479	10.6062	6.86573	9.53505	5.29168	5.02771	2.62202	6.01479	3.79699
hoxa13	AMCT00021959	3.40413	4.0001	5.6479	4.84213	6.56419	9.53358	4.59282	6.97586	14.8683	7.03314	7.94338
hoxb1	AMCT00021960	1.79467	2.93119	1.10643	1.71512	2.158	1.16226	0.844475	2.12254	0.156497	0	0.260284
hoxb2	AMCT00021961	1.77747	1.7805	4.10393	2.97915	2.59474	1.52524	1.36954	1.64385	0.976356	1.3535	0.615947
hoxb3	AMCT00021962	0.649748	0.781174	1.7082	1.42205	2.17441	1.44032	0.727103	1.06062	1.25121	0.868294	1.0405
hoxb4	AMCT00021963	1.4734	0.530479	1.96195	2.68026	2.57258	1.91562	2.31261	1.81913	1.80555	1.08633	1.93048
hoxb5	AMCT00021964	12.0901	8.50052	6.70087	10.386	14.4146	13.5975	7.95629	14.8379	9.94558	2.89921	7.29323
hoxb6	AMCT00021965	2.17588	2.62625	1.57993	4.62609	4.85444	5.31087	4.08139	3.18241	3.29618	2.08555	4.32068
hoxb7	AMCT00021966	0.349142	2.11646	0.730574	1.21638	1.87237	2.22557	1.72231	1.17241	0.288145	0.110324	0.670934
hoxb8	AMCT00021967	1.61385	2.51096	4.34386	6.64369	6.88799	6.61641	4.17096	4.56624	2.74519	1.43778	2.06752
hoxb9	AMCT00021968	0.265747	0.601412	0	0.166176	0.232	0.266041	0	0	0	0.0489837	0.170225
hoxc1	AMCT00021971	0.432531	1.76195	0.584811	1.81214	2.06424	0.470125	1.134	1.08448	0.433118	0.159452	0.360178
hoxc3	AMCT00021972	1.67287	2.3887	1.70535	2.91406	2.68905	2.27853	1.65553	1.99732	1.65673	0.763536	2.01556
hoxc4	AMCT00021973	4.38132	3.04222	3.27606	6.05229	9.73622	7.58751	3.43842	5.55505	3.1754	1.5858	3.25296
hoxc5	AMCT00021974	13.9985	11.0778	48.8388	42.2196	30.6897	30.9764	13.5136	11.991	5.4607	14.5856	10.5958
hoxc6	AMCT00021975	39.9563	35.7488	22.2444	37.1687	36.0752	40.7553	22.7332	22.668	22.2664	15.6331	23.4965
hoxc8	AMCT00021976	6.12154	10.8486	4.20937	5.44633	6.75881	6.41157	5.87171	4.09106	5.5127	1.79209	6.83324
hoxc9	AMCT00021977	1.05255	0.285842	0.237186	0.908283	0.257288	0.867055	0.969207	1.25355	0.535095	0.651875	0.809056
hoxc10	AMCT00021978	0.519544	0.496033	0.0365864	0.152288	0.28348	0.306499	0.0934389	0	0	0.179559	0.343197
hoxc11	AMCT00021979	0	0	0	0.0337208	0.0941559	0	0.137934	0	0	0.0795191	0.207255
hoxd1	AMCT00021982	3.91019	5.45836	3.87043	2.77646	3.09461	4.98592	1.92788	1.77526	0.548902	0.929559	1.75563
hoxd2	AMCT00021983	0.788567	0.948072	2.59145	1.07867	1.31949	0.958606	2.58431	3.50124	0.379633	1.38085	0.34727
hoxd3	AMCT00021984	1.17736	3.37819	5.11672	2.68196	2.0557	1.41921	0.725985	1.23	0.939279	1.02308	0.269344
hoxd4	AMCT00021985	18.6415	18.3976	14.6869	18.055	18.5992	17.6399	9.6798	17.8642	4.64241	2.37685	5.07265
hoxd8	AMCT00021986	8.97278	3.24037	2.68878	7.11801	5.04167	5.03742	5.40201	2.24376	1.54406	1.53074	2.10948
hoxd9	AMCT00021987	29.5552	33.7023	12.4291	30.1429	31.1805	21.2176	10.7407	16.308	4.47296	3.72903	3.99966
hoxd10	AMCT00021988	2.51956	3.71381	3.58591	4.88205	4.02296	2.07667	0.953972	2.07805	0.842694	0.843283	0.605218
hoxd11	AMCT00021989	10.0841	7.31629	9.2233	11.3504	11.6	20.1906	16.5382	11.5885	4.06655	3.28016	3.87567
hoxd12	AMCT00021990	1.39953	1.048	5.19445	7.41307	6.28873	11.1616	4.73794	6.38595	4.9938	5.3263	3.24314
hoxd13	AMCT00021991	1.99925	0.522059	3.42223	2.88501	3.22222	11.118	6.71181	7.59138	5.81933	3.86938	4.39601
hoxd14	AMCT00021992	0	0	0.807796	1.27023	0.486811	3.14437	2.06305	0.748996	2.66917	0.969103	1.5308
jag2	AMCT00000584	5.23113	6.26471	5.85495	6.88497	8.54616	8.35249	4.8912	3.95741	4.86575	4.45028	6.39945
lhx2	AMCT00020027	7.96331	8.39943	1.57018	4.48164	4.46918	4.51483	2.37333	4.0111	2.99029	0.597618	1.74889
lhx9	AMCT00005157	14.5504	15.6775	10.6265	17.5884	14.33	10.8145	10.0872	8.19629	2.92518	4.46146	3.6622
meis1	AMCT00001642	26.8459	16.7229	14.4619	46.8007	55.8694	33.4685	24.2763	10.6943	19.5299	11.3462	34.6096
meis2	AMCT00000232	4.65057	7.06659	22.0076	16.3684	22.3493	8.9694	7.90194	13.7426	6.90856	3.96768	9.91563
meis3	AMCT00013631	2.64784	2.53312	5.31584	7.1799	10.129	4.70943	4.38689	3.99844	0.667494	1.43757	3.19173
msx1	AMCT00017596	26.1976	28.8721	13.4704	19.455	16.9517	22.0668	11.1596	14.8999	12.2837	15.973	14.6866
ptch1	AMCT00010472	3.2966	4.36266	9.1698	6.07797	8.02683	2.81111	3.94269	4.47179	4.11245	4.70545	3.9544
ptch2	AMCT00005034	3.52511	3.35194	4.66037	5.55101	7.62065	1.99818	3.97358	4.44546	2.46756	2.554	3.33759
sall3	AMCT00021906	0.107302	0.277982	0.464508	0.365506	0.399354	0.145381	0.0704207	0.0707993	0.508961	1.33036	0.222477
sall4	AMCT00008301	6.21111	7.56785	13.2903	8.54636	10.2154	4.65874	3.87246	3.70209	0.903457	1.26344	0.506201
shh	AMCT00019852	3.28328	1.60429	3.7554	4.24618	4.79896	2.03832	5.02216	4.24861	3.63548	7.28979	6.04648
sox9	AMCT00013199	3.19407	2.83825	5.75814	6.4942	6.93835	7.17448	4.19009	3.01791	7.153	16.0728	12.8175
sp6	AMCT00016616	6.70293	2.8914	1.54385	3.99462	4.10591	6.03773	3.58766	2.08917	4.44996	6.26631	11.4219
sp8	AMCT00021603	19.8557	27.2595	12.9708	20.5661	20.8121	22.7174	14.5624	13.6159	21.6368	13.7376	22.8454
sp9	AMCT00001036	2.1091	0.503414	0.519832	3.1529	2.21528	6.95644	4.5202	2.73703	6.39682	6.19586	13.5205
tbx2	AMCT00005540	12.825	16.436	24.1944	22.8453	19.5489	17.6908	7.85866	9.56629	10.0025	9.3868	9.62149
tbx4	AMCT00005541	2.15576	2.06236	0.397464	1.875	1.83068	2.23663	2.06778	0.952042	0.996318	1.66892	2.97518
tbx5	AMCT00018924	6.34174	7.15199	11.8042	8.37668	8.10878	6.24819	4.23362	4.83594	6.98408	7.89202	4.9574
twist1	AMCT00021600	45.2918	30.2958	14.2285	33.4842	32.1051	58.2409	35.9316	38.9136	28.6537	17.6471	32.0427
twist2	AMCT00001134	1.03163	0.350201	0.852395	0.774113	1.0207	3.71797	1.64921	2.47882	8.5026	6.76949	6.80638
wnt3a	AMCT00016739	2.23291	0.934515	0.482496	0.745957	1.36188	1.91604	1.14424	2.34871	0.282732	0.0338285	0.646575
wnt7a	AMCT00017228	8.50914	10.1698	6.75092	5.52557	5.68132	5.73545	4.05679	4.30013	7.80998	10.7193	7.05107
wnt7b	AMCT00006842	1.55618	0.457154	0.303469	0.926321	0.705406	0.513593	1.26303	1.3131	0.899012	0.198583	1.17893
