# Supplementary material for: The bowfin genome illuminates the developmental evolution of ray-finned fishes
Source: Nat Genet. 2021 Aug 30;53(9):1373–84. doi: 10.1038/s41588-021-00914-y (PMC8423624; doi:10.1038/s41588-021-00914-y)
Supplement: Source Data Fig. 3 — Genomic locations and gene IDs of SCPP genes in gar, zebrafish, cavefish and channel catfish. Bowfin SCPP genes are provided in Supplementary Data 1. [file 41588_2021_914_MOESM7_ESM.xlsx]

## Sheet: Sheet1
Species	Gene	GenBank (Gene ID)	Chromosome	Genome seq	Location	Strand
Lepisosteus oculatus	scpp-lpq20	LOC107079918	LG22	NC_023200.1	2092192..2109180	complement
	sparcl1l1	LOC102687750	LG4	NC_023182.1	66829609..66848310	complement
	scpp-lpq8	ENSLOCG00000022880	LG4	NC_023182.1	66847713..66858463	complement
	scpp-lpq7	LOC107077172	LG4	NC_023182.1	66859946..66864307	complement
	enam	LOC107077140	LG4	NC_023182.1	66866101..66877893	complement
	scpp5	LOC107077142	LG4	NC_023182.1	66886982..66892499	complement
	scpp7	ENSLOCG00000022144	LG4	NC_023182.1	66895961..66898819	complement
	scpp-lpq6	ENSLOCG00000021888	LG4	NC_023182.1	66905843..66912467	complement
	ambn	LOC107077162	LG4	NC_023182.1	66919804..66927363	complement
	scpp-lpq5	LOC107077170	LG4	NC_023182.1	66934977..66941604	complement
	scpp-lpq4	LOC107077177	LG4	NC_023182.1	66948424..66949998	complement
	scpp3dl	LOC107077176	LG4	NC_023182.1	66982547..66984211	complement
	scpp3cl	LOC107077174	LG4	NC_023182.1	66995276..67005270	complement
	scpp3bl	LOC107077174	LG4	NC_023182.1	66995276..67005270	complement
	scpp3al	LOC107077173	LG4	NC_023182.1	67007583..67009587	complement
	odam	LOC102687952	LG4	NC_023182.1	67016620..67021746	complement
	scpp-lpq3	LOC107077160	LG4	NC_023182.1	67026066..67031483	complement
	scpp9	LOC107077171	LG4	NC_023182.1	67053360..67058569	complement
	scpp-lpq2	LOC107077157	LG4	NC_023182.1	67061561..67068672	complement
	scpp-lpq1	LOC107077163	LG4	NC_023182.1	67072244..67078540	complement
	sparcl1	LOC107077152	LG4	NC_023182.1	67079629..67093429	complement
	dmp1	ENSLOCG00000022338	LG4	NC_023182.1	67111756..67115462
	scpp1	LOC107077159	LG4	NC_023182.1	67130019..67141056
	dsppl1	LOC107077169	LG4	NC_023182.1	67146966..67152260
	ibsp	LOC107077155	LG4	NC_023182.1	67160497..67165706
	mepe1	ENSLOCG00000021163	LG4	NC_023182.1	67169197..67172123
	mepe2	ENSLOCG00000022256	LG4	NC_023182.1	67174749..67178401
	sparcr1	LOC102693275	LG2	NC_023180.1	53158647..53169858	complement
	scpp-lpq9	LOC107076515	LG2	NC_023180.1	53171915..53177169
	scpp-lpq10	LOC102693477	LG2	NC_023180.1	53180162..53184250
	scpplpq18	LOC107076514	LG2	NC_023180.1	53189494..53193151
	scpp-lpq11	LOC107076512	LG2	NC_023180.1	53197597..53200860
	scpp-lpq19	LOC107076511	LG2	NC_023180.1	53203755..53208840
	scpp-lpq12	LOC102693675	LG2	NC_023180.1	53210707..53215911
	scpp-lpq13	LOC107075343	LG2	NC_023180.1	53222376..53227359
	scpp-lpq14	ENSLOCG00000022118	LG2	NC_023180.1	53231092..53232597
	scpp-lpq15	LOC107076518	LG2	NC_023180.1	53237347..53241989
	scpp-lpq16a	LOC107076517	LG2	NC_023180.1	53243525..53245595
	scpp-lpq16b	LOC107076520	LG2	NC_023180.1	53249284..53253114
	scpp-lpq17	LOC107076519	LG2	NC_023180.1	53258313..53261765
	spp1	LOC102694072	LG2	NC_023180.1	53274213..53281681	complement
Danio rerio	scpp1	LOC100270757	1	NC_007112.7	37380662..37383491	complement
	sparcl1	LOC567331	1	NC_007112.7	37391176..37418196
	enam	LOC555617	1	NC_007112.7	43901966..43905263	complement
	scpp5	LOC555679	1	NC_007112.7	43909928..43915672	complement
	scpp7	LOC100150358	1	NC_007112.7	43917996..43920371	complement
	ambn	LOC100001700	1	NC_007112.7	43926097..43934274	complement
	scpp3b	ENSDARG00000117264	1	NC_007112.7	43940902..43943154
	scpp3a	LOC572300	1	NC_007112.7	43945600..43948827	complement
	scpp3c	ENSDARG00000117756	1	NC_007112.7	43952298..43953627	complement
	scpp16	na	1	NC_007112.7	43953881..43958125
	odam	LOC100270760	1	NC_007112.7	43958198..43963395	complement
	scpp9	LOC100270763	1	NC_007112.7	43969797..43973068	complement
	scpp15	LOC100149596	23	NC_007134.7	43832990..43844492
	ibsp	ENSDARG00000095861	23	NC_007134.7	44923510..44928789
	scpp11a	LOC335245	10	NC_007121.7	15082698..15086179	complement
	scpp11b	ENSDARG00000092580	10	NC_007121.7	15088534..15092343
	scpp8	LOC100270761	10	NC_007121.7	15107975..15110497
	spp1	LOC432385	10	NC_007121.7	15120710..15128749	complement
	scpp14	LOC100002472	5	NC_007116.7	9030351..9034051	complement
	scpp13	LOC567653	5	NC_007116.7	9037650..9044893
	gsp37	ENSDARG00000092683	5	NC_007116.7	9166395..9170534
	scpp12	LOC100001844	5	NC_007116.7	9172504..9179508	complement
Astyanax mexicanus	enam	LOC103032759	21	NC_035917.1	325636..329837
	scpp7b	LOC111195159	21	NC_035917.1	315829..323782	complement
	scpp5	LOC103032143	21	NC_035917.1	307677..315123
	scpp7a	LOC111195150	21	NC_035917.1	300095..306096
	scpp3a	LOC111195149	21	NC_035917.1	289336..291542
	scpp3b1	na	21	NC_035917.1	282017..286210
	scpp3b2	na	21	NC_035917.1	276715..278172
	scpp3b3	na	21	NC_035917.1	271700..273832
	scpp16	LOC111195168	21	NC_035917.1	264960..270360	complement
	odam	LOC111195169	21	NC_035917.1	258891..264780
	scpp9	LOC103031511	21	NC_035917.1	250476..256183
	sparcl1	LOC103042091	25	NC_035921.1	1291749..1327205	complement
	scpp1a	LOC103042715	25	NC_035921.1	1340825..1351396
	dmp1l1	LOC111188721	unknown	NW_019171639.1	205872..216089	complement
	scpp1b	LOC111188725	unknown	NW_019171639.1	195201..201925	complement
	dsppl1	LOC111188722	unknown	NW_019171639.1	186673..189734	complement
	ibsp	LOC111188728	unknown	NW_019171639.1	181244..183490	complement
	scpp17	LOC111188724	unknown	NW_019171639.1	120635..124640	complement
	scpp15	LOC111188726	unknown	NW_019171639.1	108862..114607	complement
	scpp18	na	unknown	NW_019171639.1	105458..101881	complement
	spp1	LOC103043854	20	NC_035916.1	20089238..20096711
	scpp8	LOC103028513	20	NC_035916.1	20106939..20109161	complement
	scpp11b	na	20	NC_035916.1	20115674..20119830	complement
	scpp11a	LOC111195064	20	NC_035916.1	20121246..20123848
	scpp14	LOC111197439	unknown	NW_019171292.1	132482..135528	complement
	scpp13	LOC111197440	unknown	NW_019171292.1	136615..139135
	gsp37	LOC111197442	unknown	NW_019171292.1	171783..173015	complement
	scpp19	na	unknown	NW_019171292.1	178396..182288	complement
Ictalurus punctatus	scpp5	LOC108260525	29	NC_030444.1	14455199..14461226	complement
	scpp3a	LOC108260532	29	NC_030444.1	14462664..14464733	complement
	scpp3b1	na	29	NC_030444.1	14465669..14467220	complement
	scpp3b2	na	29	NC_030444.1	14470110..14471294	complement
	scpp3b3	na	29	NC_030444.1	14474182..14475028	complement
	scpp3b4	na	29	NC_030444.1	14476076..14476920	complement
	scpp3b5	LOC108260534	29	NC_030444.1	14479866..14480917	complement
	scpp16a	LOC108260523	29	NC_030444.1	14481783..14485371
	scpp3b6	LOC108260529	29	NC_030444.1	14487636..14489157	complement
	scpp16b	na	29	NC_030444.1	14490246..14493569
	odam	LOC108260526	29	NC_030444.1	14493638..14496434	complement
	scpp9	na	29	NC_030444.1	14499149..14502331	complement
	sparcl1	LOC108262882	3	NC_030418.1	4410650..4418714	complement
	scpp1	LOC108262830	3	NC_030418.1	4433039..4437245
	scpp15	LOC108275830	15	NC_030430.1	8278509..8281613	complement
	dmp1l1	LOC108275831	15	NC_030430.1	8285789..8291570
	dsppl1	LOC108275832	15	NC_030430.1	8285789..8291570
	ibsp	na	15	NC_030430.1	8300572..8304017
	spp1	LOC108277268	16	NC_030431.1	5725940..5728921
	scpp8	LOC108276599	16	NC_030431.1	5732164..5733814	complement
