# Supplementary material for: The bowfin genome illuminates the developmental evolution of ray-finned fishes
Source: Nat Genet. 2021 Aug 30;53(9):1373–84. doi: 10.1038/s41588-021-00914-y (PMC8423624; doi:10.1038/s41588-021-00914-y)
Supplement: Source Data Fig. 6 — Expression values (in RPKM) for the genes shown in heatmaps in Fig. 6c,d and in Extended Data Fig. 5d. [file 41588_2021_914_MOESM8_ESM.xlsx]

## Sheet: Fig6c
Feature ID	Gene	St.23 Means	St.24 Means	St.25 Means	St.26 Means
AMCT00009098	and1/2	0.0730342	0.245502	0.916884	168.768
AMCT00011770	and3/4	0	0.223669	1.94501	35.4526
AMCT00016707	col1a1	560.284	577.242	319.975	869.323
AMCT00021537	col1a2	400.797	341.187	210.482	326.261
AMCT00008726	col2a1	57.1485	72.4822	29.0244	53.4426
AMCT00001091	col3a1	0.0606596	0.607764	0.606355	24.2032
AMCT00001190	col6a1	28.9338	55.8339	29.7335	101.04
AMCT00021756	col9a3-like a	0	0.559038	4.77029	52.1245
AMCT00021755	col9a3-like b	0.689438	1.16983	1.56655	15.0491

## Sheet: Fig6d
Feature ID	Gene	St.23 Means	St.24 Means	St.25 Means	St.26 Means
AMCT00007270	alx4	0.907807	0.774551	0.725176	0.372474
AMCT00004225	bmp2	9.21267	7.09879	6.67052	3.99645
AMCT00000241	bmp4	42.1615	31.5924	34.0428	24.4158
AMCT00015789	cyp26b1	0.755091	1.30026	0.691847	2.77678
AMCT00001017	dlx1	0.798746	0.864834	1.18943	0.816615
AMCT00001020	dlx2	1.14091	1.84418	2.37608	0.894684
AMCT00016735	dlx4	18.2926	9.82845	13.269	10.2657
AMCT00021552	dlx5	28.14	34.034	27.5908	47.5523
AMCT00021547	dlx6	3.72186	1.63095	2.80073	2.03153
AMCT00000805	en1	8.05642	2.41603	2.61134	1.24942
AMCT00019856	en2	0.0643767	0	0	0.0237324
AMCT00010137	gas1	91.3092	79.7145	122.961	85.2323
AMCT00008779	gli1	0.549663	0.928451	0.410734	0.579754
AMCT00000858	gli2	2.00778	2.31441	1.22057	1.56629
AMCT00019806	gli3	2.77503	4.37899	2.17918	3.14134
AMCT00000203	grem1	28.7916	22.4544	11.6913	5.49171
AMCT00001816	grem2	13.5771	32.3096	18.2695	66.7562
AMCT00011504	hand1	17.95	17.3026	11.6524	5.54046
AMCT00015900	hand2	31.1571	54.8338	40.2225	67.9685
AMCT00021956	hoxa9	14.7197	15.398	11.7878	3.31905
AMCT00021957	hoxa10	4.99937	4.59614	4.66034	3.30965
AMCT00021958	hoxa11	5.18239	6.30891	6.61815	4.1446
AMCT00021959	hoxa13	3.70212	5.68474	7.03409	9.94826
AMCT00021987	hoxd9	31.6287	24.5841	16.0888	4.06722
AMCT00021988	hoxd10	3.11668	4.16364	1.7029	0.763732
AMCT00021989	hoxd11	8.70022	10.7246	16.1058	3.74079
AMCT00021990	hoxd12	1.22377	6.29875	7.4285	4.52108
AMCT00021991	hoxd13	1.26066	3.17649	8.47375	4.6949
AMCT00021992	hoxd14	0	0.854947	1.98547	1.72303
AMCT00020027	lhx2	8.18137	3.507	3.63309	1.77893
AMCT00005157	lhx9	15.114	14.1816	9.69932	3.68295
AMCT00001642	meis1	21.7844	39.044	22.813	21.8286
AMCT00000232	meis2	5.85858	20.2418	10.2046	6.93063
AMCT00013631	meis3	2.59048	7.54158	4.36492	1.7656
AMCT00010472	ptch1	3.82963	7.7582	3.74186	4.25743
AMCT00005034	ptch2	3.43852	5.94401	3.47241	2.78638
AMCT00019852	shh	2.44379	4.26684	3.76969	5.65725
AMCT00013199	sox9	3.01616	6.3969	4.79416	12.0144
AMCT00016616	sp6	4.79717	3.21479	3.90485	7.37939
AMCT00021603	sp8	23.5576	18.1163	16.9652	19.4066
AMCT00001036	sp9	1.30626	1.96267	4.73789	8.7044
AMCT00005540	tbx2	14.6305	22.1962	11.7053	9.67028
AMCT00005541	tbx4	2.10906	1.36771	1.75215	1.88014
AMCT00018924	tbx5	6.74687	9.4299	5.10592	6.61117
AMCT00021600	twist1	37.7938	26.6059	44.362	26.1145
AMCT00001134	twist2	0.690914	0.882404	2.61533	7.35949
AMCT00020054	vav2	4.30642	4.59607	2.9321	3.79377
AMCT00006460	wasl	56.9897	59.5696	39.258	70.8019
AMCT00016739	wnt3a	1.58371	0.863444	1.803	0.321045
AMCT00017228	wnt7a	9.33945	5.98594	4.69745	8.52677
