# Supplementary material for: The bowfin genome illuminates the developmental evolution of ray-finned fishes
Source: Nat Genet. 2021 Aug 30;53(9):1373–84. doi: 10.1038/s41588-021-00914-y (PMC8423624; doi:10.1038/s41588-021-00914-y)
Supplement: Source Data Extended Data Fig. 1 — Locations of TADs in the bowfin genome (300-kb domains) shown in Extended Data Fig. 1d. Note that, as indicated in Data availability, other source data for Extended Data Fig. 1 are available from the NCBI (accessions PESF00000000 for Extended Data Fig. 1a, SRR14766074 for Extended Data Fig. 1b,c, SRP281665 for Extended Data Fig. 1e), https://github.com/AndrewWT/AmiaGenomics (gene annotations in Extended Data Fig. 1d,e) and https://github.com/DyogenIBENS/BowfinGOPhylogeny/tree/main/data (synteny data in Extended Data Fig. 1f). [file 41588_2021_914_MOESM9_ESM.xlsx]

## Sheet: Sheet1
Pseudochromosome	TAD Start	TAD End	TAD Name	TAD-separation score
Aca_scaf_1	4500000	8400000	ID_0.01_1	-0.113769
Aca_scaf_1	8400000	12300000	ID_0.01_2	-1.40122
Aca_scaf_1	12300000	19500000	ID_0.01_3	-0.867742
Aca_scaf_1	19500000	21000000	ID_0.01_4	-1.80309
Aca_scaf_1	21000000	25500000	ID_0.01_5	-0.634431
Aca_scaf_1	25500000	28200000	ID_0.01_6	-0.386533
Aca_scaf_1	28200000	31200000	ID_0.01_7	-0.577539
Aca_scaf_1	31200000	34800000	ID_0.01_8	-1.37124
Aca_scaf_1	34800000	36900000	ID_0.01_9	-0.188051
Aca_scaf_1	36900000	39600000	ID_0.01_10	0.00195855
Aca_scaf_1	39600000	48900000	ID_0.01_11	-0.458513
Aca_scaf_1	48900000	52500000	ID_0.01_12	-1.19911
Aca_scaf_2	3300000	6600000	ID_0.01_13	-0.64967
Aca_scaf_2	6600000	9600000	ID_0.01_14	-0.645798
Aca_scaf_2	9600000	11400000	ID_0.01_15	-0.917425
Aca_scaf_2	11400000	14700000	ID_0.01_16	-1.50778
Aca_scaf_2	14700000	16800000	ID_0.01_17	-1.17263
Aca_scaf_2	16800000	19200000	ID_0.01_18	-0.734225
Aca_scaf_2	19200000	21000000	ID_0.01_19	-0.80783
Aca_scaf_2	21000000	23700000	ID_0.01_20	-1.34263
Aca_scaf_2	23700000	28200000	ID_0.01_21	-1.53648
Aca_scaf_2	28200000	35400000	ID_0.01_22	-0.0350721
Aca_scaf_2	35400000	37800000	ID_0.01_23	-0.880735
Aca_scaf_2	37800000	41400000	ID_0.01_24	-0.54755
Aca_scaf_2	41400000	43200000	ID_0.01_25	-1.61617
Aca_scaf_2	43200000	46200000	ID_0.01_26	-0.320249
Aca_scaf_3	4500000	6000000	ID_0.01_27	-1.17554
Aca_scaf_3	6000000	8100000	ID_0.01_28	-1.23855
Aca_scaf_3	8100000	10800000	ID_0.01_29	-0.564977
Aca_scaf_3	10800000	16200000	ID_0.01_30	-1.16993
Aca_scaf_3	16200000	20400000	ID_0.01_31	-0.542476
Aca_scaf_3	20400000	27000000	ID_0.01_32	-0.94007
Aca_scaf_3	27000000	29700000	ID_0.01_33	-1.468
Aca_scaf_3	29700000	31800000	ID_0.01_34	-0.324754
Aca_scaf_3	31800000	33300000	ID_0.01_35	-0.893488
Aca_scaf_3	33300000	36600000	ID_0.01_36	-0.967353
Aca_scaf_3	36600000	39600000	ID_0.01_37	-0.735055
Aca_scaf_3	39600000	41400000	ID_0.01_38	-0.0908703
Aca_scaf_3	41400000	44100000	ID_0.01_39	-0.292869
Aca_scaf_3	44100000	46200000	ID_0.01_40	-0.441163
Aca_scaf_4	3300000	7800000	ID_0.01_41	-0.461399
Aca_scaf_4	7800000	9300000	ID_0.01_42	-0.508997
Aca_scaf_4	9300000	13800000	ID_0.01_43	-0.269289
Aca_scaf_4	13800000	16500000	ID_0.01_44	-0.679178
Aca_scaf_4	16500000	19800000	ID_0.01_45	-0.79561
Aca_scaf_4	19800000	25800000	ID_0.01_46	-0.245559
Aca_scaf_4	25800000	28500000	ID_0.01_47	-1.22246
Aca_scaf_4	28500000	33300000	ID_0.01_48	-0.933918
Aca_scaf_4	33300000	36600000	ID_0.01_49	-0.363772
Aca_scaf_4	36600000	40200000	ID_0.01_50	-0.711412
Aca_scaf_4	40200000	42900000	ID_0.01_51	-0.816348
Aca_scaf_4	42900000	44700000	ID_0.01_52	-1.29834
Aca_scaf_5	4500000	6900000	ID_0.01_53	-0.544312
Aca_scaf_5	6900000	14100000	ID_0.01_54	-0.329197
Aca_scaf_5	14100000	16200000	ID_0.01_55	-0.659556
Aca_scaf_5	16200000	19800000	ID_0.01_56	-0.2275
Aca_scaf_5	19800000	25800000	ID_0.01_57	-0.679118
Aca_scaf_5	25800000	27600000	ID_0.01_58	-0.672738
Aca_scaf_5	27600000	33600000	ID_0.01_59	-0.425161
Aca_scaf_5	33600000	38700000	ID_0.01_60	-1.86734
Aca_scaf_5	38700000	42300000	ID_0.01_61	-1.24783
Aca_scaf_5	42300000	45300000	ID_0.01_62	-0.82845
Aca_scaf_6	4800000	6600000	ID_0.01_63	-1.77099
Aca_scaf_6	6600000	8700000	ID_0.01_64	-0.645552
Aca_scaf_6	8700000	12600000	ID_0.01_65	-0.966769
Aca_scaf_6	12600000	16200000	ID_0.01_66	-0.693865
Aca_scaf_6	16200000	20100000	ID_0.01_67	-0.912161
Aca_scaf_6	20100000	23700000	ID_0.01_68	-0.355333
Aca_scaf_6	23700000	30600000	ID_0.01_69	-0.473823
Aca_scaf_6	30600000	33000000	ID_0.01_70	-0.406959
Aca_scaf_6	33000000	36600000	ID_0.01_71	-0.525402
Aca_scaf_7	8400000	12000000	ID_0.01_72	-0.189766
Aca_scaf_7	12000000	14100000	ID_0.01_73	-0.251851
Aca_scaf_7	14100000	15900000	ID_0.01_74	-0.192812
Aca_scaf_7	15900000	18300000	ID_0.01_75	-0.853435
Aca_scaf_7	18300000	21900000	ID_0.01_76	-0.735998
Aca_scaf_7	21900000	30300000	ID_0.01_77	-1.43265
Aca_scaf_7	30300000	32400000	ID_0.01_78	-0.250984
Aca_scaf_7	32400000	34200000	ID_0.01_79	-1.16735
Aca_scaf_7	34200000	36000000	ID_0.01_80	-0.815819
Aca_scaf_8	7500000	12600000	ID_0.01_81	-0.390117
Aca_scaf_8	12600000	15000000	ID_0.01_82	-0.758746
Aca_scaf_8	15000000	19500000	ID_0.01_83	-1.03757
Aca_scaf_8	19500000	24900000	ID_0.01_84	-1.42947
Aca_scaf_8	24900000	31200000	ID_0.01_85	-0.712246
Aca_scaf_8	31200000	33000000	ID_0.01_86	-0.441693
Aca_scaf_8	33000000	35100000	ID_0.01_87	-0.789758
Aca_scaf_8	35100000	38700000	ID_0.01_88	-0.425308
Aca_scaf_9	6000000	9600000	ID_0.01_89	-1.44792
Aca_scaf_9	9600000	12600000	ID_0.01_90	-0.284081
Aca_scaf_9	12600000	14400000	ID_0.01_91	-0.88961
Aca_scaf_9	14400000	16500000	ID_0.01_92	-1.35617
Aca_scaf_9	16500000	18900000	ID_0.01_93	-0.572095
Aca_scaf_9	18900000	22800000	ID_0.01_94	-1.08865
Aca_scaf_9	22800000	24900000	ID_0.01_95	-0.274769
Aca_scaf_9	24900000	31500000	ID_0.01_96	-0.550485
Aca_scaf_10	6300000	10800000	ID_0.01_97	-0.642708
Aca_scaf_10	10800000	13500000	ID_0.01_98	-0.594481
Aca_scaf_10	13500000	22800000	ID_0.01_99	-0.45459
Aca_scaf_10	22800000	28800000	ID_0.01_100	-0.0403744
Aca_scaf_10	28800000	30900000	ID_0.01_101	-1.18234
Aca_scaf_10	30900000	34200000	ID_0.01_102	-1.32239
Aca_scaf_11	4200000	7200000	ID_0.01_103	-0.91234
Aca_scaf_11	7200000	9300000	ID_0.01_104	-0.562751
Aca_scaf_11	9300000	11100000	ID_0.01_105	-1.04585
Aca_scaf_11	11100000	15300000	ID_0.01_106	-0.825168
Aca_scaf_11	15300000	17100000	ID_0.01_107	-1.34847
Aca_scaf_11	17100000	21300000	ID_0.01_108	-1.1302
Aca_scaf_11	21300000	23100000	ID_0.01_109	-0.973218
Aca_scaf_11	23100000	25500000	ID_0.01_110	-1.253
Aca_scaf_12	7800000	11100000	ID_0.01_111	-1.03113
Aca_scaf_12	11100000	12900000	ID_0.01_112	-1.31628
Aca_scaf_12	12900000	14700000	ID_0.01_113	-0.93381
Aca_scaf_12	14700000	16500000	ID_0.01_114	-0.624544
Aca_scaf_12	16500000	25800000	ID_0.01_115	-0.471172
Aca_scaf_12	25800000	27000000	ID_0.01_116	-0.653106
Aca_scaf_13	3300000	7200000	ID_0.01_117	-0.588742
Aca_scaf_13	7200000	9300000	ID_0.01_118	0.0300638
Aca_scaf_13	9300000	11400000	ID_0.01_119	-0.512134
Aca_scaf_13	11400000	14100000	ID_0.01_120	-1.23519
Aca_scaf_13	14100000	17700000	ID_0.01_121	-0.494692
Aca_scaf_13	17700000	21600000	ID_0.01_122	-0.585328
Aca_scaf_13	21600000	25800000	ID_0.01_123	-0.0145988
Aca_scaf_13	25800000	28800000	ID_0.01_124	-1.15416
Aca_scaf_14	4500000	7500000	ID_0.01_125	-1.01504
Aca_scaf_14	7500000	9300000	ID_0.01_126	-0.670272
Aca_scaf_14	9300000	12000000	ID_0.01_127	-0.549325
Aca_scaf_14	12000000	16200000	ID_0.01_128	0.0220354
Aca_scaf_14	16200000	19200000	ID_0.01_129	-0.586883
Aca_scaf_14	19200000	23700000	ID_0.01_130	-0.38343
Aca_scaf_15	3900000	8100000	ID_0.01_131	-0.901443
Aca_scaf_15	8100000	11400000	ID_0.01_132	-1.53677
Aca_scaf_15	11400000	15000000	ID_0.01_133	-0.425773
Aca_scaf_15	15000000	18600000	ID_0.01_134	-0.517258
Aca_scaf_15	18600000	21000000	ID_0.01_135	-0.821054
Aca_scaf_15	21000000	24300000	ID_0.01_136	-0.527724
Aca_scaf_16	4200000	9600000	ID_0.01_137	-0.924727
Aca_scaf_16	9600000	12300000	ID_0.01_138	-0.860249
Aca_scaf_16	12300000	19800000	ID_0.01_139	-1.16437
Aca_scaf_17	4800000	8100000	ID_0.01_140	-0.570745
Aca_scaf_17	8100000	11700000	ID_0.01_141	-0.183213
Aca_scaf_17	11700000	15300000	ID_0.01_142	-0.88469
Aca_scaf_17	15300000	17400000	ID_0.01_143	-0.67648
Aca_scaf_17	17400000	20400000	ID_0.01_144	-0.655913
Aca_scaf_17	20400000	22200000	ID_0.01_145	-0.821439
Aca_scaf_18	16500000	18000000	ID_0.01_146	-0.706398
Aca_scaf_19	4500000	6600000	ID_0.01_147	-0.735541
Aca_scaf_19	6600000	13800000	ID_0.01_148	-0.778688
Aca_scaf_19	13800000	15300000	ID_0.01_149	-0.0690793
Aca_scaf_19	15300000	19200000	ID_0.01_150	-0.295476
Aca_scaf_20	5400000	7500000	ID_0.01_151	-0.72923
Aca_scaf_20	7500000	11100000	ID_0.01_152	-1.0909
Aca_scaf_20	11100000	13200000	ID_0.01_153	-0.787876
Aca_scaf_20	13200000	18900000	ID_0.01_154	-0.576964
Aca_scaf_21	3300000	5100000	ID_0.01_155	-0.454297
Aca_scaf_21	5100000	11700000	ID_0.01_156	-0.191551
Aca_scaf_21	11700000	13500000	ID_0.01_157	-0.855168
Aca_scaf_21	13500000	17400000	ID_0.01_158	-0.490191
Aca_scaf_22	4800000	6900000	ID_0.01_159	-0.415001
Aca_scaf_22	6900000	8400000	ID_0.01_160	-0.91049
Aca_scaf_22	8400000	10500000	ID_0.01_161	-0.950531
Aca_scaf_22	10500000	15900000	ID_0.01_162	-0.72284
Aca_scaf_23	3300000	4500000	ID_0.01_163	-1.0397
Aca_scaf_23	4500000	10500000	ID_0.01_164	-0.0597403
Aca_scaf_23	10500000	12300000	ID_0.01_165	-0.310334
Aca_scaf_23	12300000	15300000	ID_0.01_166	-0.781402
