# Supplementary material for: The bowfin genome illuminates the developmental evolution of ray-finned fishes
Source: Nat Genet. 2021 Aug 30;53(9):1373–84. doi: 10.1038/s41588-021-00914-y (PMC8423624; doi:10.1038/s41588-021-00914-y)
Supplement: Source Data Extended Data Fig. 3 — Genomic locations of peptide-coding regions of IgH, IgL κ, IgL σ, TCR α and δ, TCR β, TCR γ and B2M genes in the bowfin genome assembly. [file 41588_2021_914_MOESM10_ESM.xlsx]

## Sheet: IgH
Peptide coding regions of immunoglobulin heavy chain gene segments on Aca_scaf_18
Gene segment	Location		Orientation*	Comments
J14	9730448	9730498	F
J13	9730985	9731036	F
J12	9731697	9731747	F
C tau	9733407	9733700	F	Ctau 1
D31	9739145	9739170
D30	9742004	9742022
D29	9746236	9746258
D28	9749882	9749899
V90	9753393	9753705	R	pseudogene
	9753830	9753893
D27	9757210	9757219
C tau	9767989	9767997	R	membrane-bound form
	9768503	9768636		membrane-bound form
	9770320	9770672		C tau 4 (secreted form, alternatively spliced for membrane-boud form)
	9771019	9771333		C tau 3
	9773074	9773373		C tau 2
	9773729	9774043		C tau 1
J12	9775775	9775822	R
J11	9776335	9776385	R
D26	9776607	9776621
J10	9777149	9777199	R
D25	9785196	9785224
D24	9787378	9787395
D23	9789602	9789620
V89	9790841	9791105	R	followed by undetermined residues
	9791234	9791276
V88	9792311	9792622	R
	9792762	9792807
V87	9799234	9799444	R	preceded by undetermined residues
V86	9809795	9810097	R
	9810268	9810307
V85	9811367	9811669	R
	9811858	9811897
V84	9813559	9813721	R	pseudogene
V83	9815689	9815939	R	pseudogene
V82	9828713	9828918	F	preceded by undetermined residues
V81	9833189	9833408	R	pseudogene
V80	9847619	9847912	R
	9848011	9848056
V79	9853057	9853102	F
	9853190	9853490
V78	9862559	9862604	F
	9862692	9863000
V77	9864708	9864753	F
	9864958	9865263
V76	9866697	9866738	F
	9866846	9867143		recombination signal sequence ?
V75	9912546	9912857	R
	9912962	9913016
V74	9913303	9913568	F	pseudogene
V73	9922733	9923019	R
	9923118	9923163
V72	9925590	9925693	F	pseudogene
V71	9927912	9928136	F	preceded by undetermined residues
V70	9933555	9933793	R	pseudogene, preceded by undetermined residues
V69	9935958	9936003	F
	9936099	9936414
V68	9946032	9946077	F
	9946173	9946488
V67+D22+J9	9950545	9950884	R	pseudogene
	9950993	9951035
V66	9955850	9956161	R
	9956265	9956307
V65	9956934	9957150	R	pseudogene
V64	9958351	9958659	R
	9958747	9958792
V63	9987334	9987381	F	? (only exon 1 detected)
V62	10019495	10019806	R	pseudogene
	10019938	10019983
V61	10034236	10034281	F
	10034381	10034692
V60	10034748	10034870	F	pseudogene
V59	10035328	10035413	F	pseudogene
V58	10114017	10114074	F
	10114171	10114482
V57	10115826	10116052	F	pseudogene
V56	10116732	10116782	F	? (splicing site)
	10116899	10117184
V55	10117300	10117354	F
	10117439	10117729
V54	10118855	10118900	F
	10119031	10119341
V53	10126064	10126103	F
	10126228	10126528
V52	10129012	10129054	F
	10129167	10129472
V51	10130367	10130406	F
	10130601	10130903
V50	10131332	10131607	R	?
	10131726	10131765
V49	10134091	10134130	F
	10134301	10134594
V48	10138449	10138494	F
	10138647	10138949
V47	10140010	10140055	F
	10140151	10140459
V46	10141298	10141609	F	pseudogene
V45	10146685	10146919	F	preceded by undetermined residues
V44	10150484	10150780	R	preceded by undetermined residues
V43	10152479	10152552	F	preceded by undetermined residues
V42	10154666	10154968	R
	10155087	10155126
V41	10156227	10156511	F	pseudogene
V40	10157162	10157364	F	pseudogene
V39	10158130	10158169	F
	10158314	10158609		pseudogene ?
V38	10163271	10163363	F	pseudogene
V37	10165641	10165787	R	pseudogene
V36	10168838	10169109	R	pseudogene
V35	10170319	10170434	R	pseudogene
V34	10171707	10171876	F	pseudogene
V33	10176921	10177229	R
	10177317	10177362
V32	10180400	10180696	R	preceded by undetermined residues, undetermined residues in the middle
V31	10181719	10181892	R	followed by undetermined residues
	10182041	10182080
V30	10182869	10183174	R
	10183298	10183340
V29	10184077	10184361	R	pseudogene
V28	10185463	10185502	F
	10185621	10185923
V27	10187392	10187636	F	pseudogene
V26	10194374	10194685	R
	10194781	10194826
V25	10199216	10199246	F	?
	10199351	10199656
V24	10200802	10200970	R	followed by undetermined residues
	10201058	10201103
V23	10204298	10204398	F	preceded by undetermined residues
V22	10206835	10206938	F	pseudogene
V21	10207873	10207909	F	?
	10208035	10208343		undertermined residues in the middle
V20	10212172	10212487	R
	10212583	10212628
V19	10223171	10223216	F
	10223304	10223612
V18	10225490	10225535	F
	10225631	10225946
V17	10229948	10230263	R
	10230371	10230416
V16	10232398	10232443	F	pseudogene
	10232548	10232805
V15	10233038	10233217	R	pseudogene
V14	10235222	10235270	F
	10235366	10235677
V13	10241442	10241480	R	preceded by undetermined residues
V12	10242571	10242616	F
	10242721	10243042
V11	10243299	10243445	R	pseudogene
V10	10244421	10244729	R
	10244817	10244874
V9	10250538	10250849	R
	10250986	10251031
V8	10251615	10251807	R	pseudogene
V7	10252908	10252953	F
	10253031	10253312
V6	10255118	10255261	F	pseudogene
V5	10255527	10255848	R
	10255953	10255998
D21	10262865	10262914
D20	10263473	10263484
D19	10265883	10265893
V4	10269694	10269739	F
	10269881	10270192
V3	10280470	10280512	F
	10280678	10280975
D18	10281855	10281872
D17	10282432	10282457
D16	10284420	10284436
D15	10287005	10287030
D14	10301427	10301444
D13	10301955	10301977
V2	10303380	10303422	F
	10303579	10303876
D12	10304656	10304673
D11	10305412	10305437
D10	10306706	10306725
D9	10307823	10307845
D8	10308634	10308651
D7	10313570	10313592
V1	10315678	10315720	F
	10315841	10317190		undertermined residues in the middle
D6	10318038	10318055		recombination signal sequence ?
D5	10318765	10318793
D4	10327677	10327694
D3	10328263	10328276
D2	10329201	10329214
D1	10330065	10330077
J8	10338157	10338207	F
J7	10338838	10338891	F
J6	10339177	10339224	F
J5	10339703	10339757	F
J4	10340013	10340066	F
J3	10340604	10340657	F
J2	10340960	10341007	F
J1	10341874	10341926	F
C mu	10343670	10343987	F	C mu 1
	10345829	10346149		C mu 2
	10346443	10346787		C mu 3
	10347164	10347558		C mu 4 (secreted form, alternatively spliced for membrane-boud form)
	10350831	10350973		membrane-bound form
	10353500	10353508		membrane-bound form
C delta	10363795	10364091	F	C delta 1
	10364603	10364676		C delta 2 (5' side) followed by undetermined residues
C delta	10368101	10368115	R
	10368366	10368514
	10368817	10369110		C delta 7
	10369358	10369681		C delta 6
	10369808	10370134		C delta 5
	10370483	10371832		C delta 4 (undertermined residues inserted in the middle and at its end, nucleotide sequences repeated.)
	10372102	10372425		C delta 3
	10372750	10372862		C delta 2 (3' side) preceded by undetermined residues
*F: forward strand. R: reverse strand.
?: Uncertainty remains. For example, due to low level of amino acid conservation at leader peptide region, exon 1 coding leader peptide is difficult to detect without corresponding transcript data.

## Sheet: IgL Kappa
Peptide coding regions of immunoglobulin light chain (kappa) gene segments on Aca_scaf_11
Gene segment	Location		Orientation*	Comments
V80	2079706	2080005	R	pseudogene
	2080141	2080183
V79	2085600	2085899	R
	2086071	2086113
V78	2091763	2092062	R
	2092210	2092258
V77	2102939	2103176	R	pseudogene
V76	5091825	5092151	R
	5092323	5092371
V75	5096078	5096180	R	pseudogene
V74	5128505	5128569	R	pseudogene
V73	5128915	5129241	R
	5129417	5129465
V72	5138508	5138746	R	followed by undetermined residues
	5138900	5138948
V71	5139931	5139977	F	pseudogene
V70	5142560	5142739	R	pseudogene
V69	5150108	5150426	R	pseudogene
	5150640	5150688
V68	5158381	5158698	R
	5158908	5158956
V67	5163463	5163704	R	pseudogene
V66	5165453	5165785	R
	5165942	5165990
V65	5188001	5188049	R	pseudogene
V64	5188624	5188770	R	pseudogene
V63	5220216	5220520	R	?
	5220796	5220844
V62	5222443	5222770	R	pseudogene
	5222968	5223040
V61	5226484	5226568	R	pseudogene
V60	6729745	6730062	F	pseudogene
V59	6732950	6732998	F
	6733236	6733553
V58	6760501	6760849	R	pseudogene ?
	6760978	6761051
V57	6762746	6763072	R
	6763175	6763223
V56	6770191	6770388	R	pseudogene
V55	6776531	6776815	F	pseudogene
V54	6778658	6778742	R	pseudogene
V53	6779259	6779575	R	pseudogene
	6779580	6779628
V52	6786778	6786971	F	pseudogene
V51	6793667	6793715	F
	6793887	6794228
V50	6802706	6802754	F
	6802941	6803267
V49	6804753	6804860	F	pseudogene
V48	6808165	6808213	F	undetermined residues in the middle
	6809279	6809343
V47	6815157	6815205	F
	6815380	6815706
V46	6821622	6821915	R	pseudogene
V45	6857732	6857771	F	preceded by undetermined residues
	6858011	6858328
V44	6878860	6878975	R	pseudogene
V43	6885162	6885210	F	pseudogene ? followed by undetermined residues
	6885343	6885561
V42	6887100	6887148	F	followed by undetermined residues
	6887513	6887678
V41	6888732	6889049	R
	6889204	6889252
V40	6892399	6892610	R	preceded by undetermined residues
V39	6908191	6908239	F
	6908387	6908704
V38	6914743	6914791	F
	6915157	6915456
V37	6918051	6918099	F
	6918254	6918580
V36	6921503	6921637	R	preceded by undetermined residues
V35	6922731	6922779	F	pseudogene
	6922928	6923219
V34	6935619	6935789	F	pseudogene
V33	6959410	6959458	F
	6959631	6959957
V32	6974661	6974971	R	preceded by undetermined residues
V31	6986828	6986876	F
	6987080	6987397
V30	6990084	6990393	F	pseudogene
V29	6998286	6998400	R	pseudogene
V28	7004722	7004770	F
	7004922	7005230
V27	7010751	7011059	R
	7011214	7011262
V26	7019177	7019479	F	pseudogene ?
V25	7025460	7025595	F	pseudogene
V24	7027147	7027195	F	pseudogene
	7027356	7027683
V23	7030569	7030617	F
	7030773	7031090
V22	7037797	7038105	R
	7038261	7038309
V21	7045575	7045623	F	pseudogene
	7045778	7046095
V20	7047294	7047376	R	pseudogene
V19	7049771	7050100	R	preceded by undetermined residues
V18	7053033	7053081	F
	7053215	7053523
V17	7069736	7069929	F	pseudogene
V16	7076143	7076460	R
	7077228	7077276
V15	7084212	7084260	F	pseudogene
	7084270	7084506
V14	7092392	7092715	R	pseudogene
	7092968	7093016
V13	7097536	7097847	R	pseudogene
	7098042	7098090
V12	7100597	7100907	R	pseudogene ?
	7101227	7101275
V11	7102771	7103076	R	pseudogene
	7103222	7103270
V10	7108093	7108419	R
	7108636	7108684
V9	7112429	7112748	R
	7113077	7113125
V8	7121780	7121946	F	pseudogene
V7	7126778	7126826	F
	7126975	7127298
V6	7135943	7135991	F
	7136171	7136488
V5	7142987	7143295	R
	7143617	7143665
V4	7152433	7152744	R
	7152852	7152900
V3	7157374	7157422	F
	7157808	7158125
V2	7173725	7174039	R	preceded by undetermined residues
V1	7178737	7178785	F	pseudogene
	7178923	7179221
J1-1	7181537	7181574	F
J1-2	7182087	7182124	F
J1-3	7182526	7182562	F
C1	7184181	7184496	F
J2-1	7186366	7186403	F
C2	7188071	7188393	F
*F: forward strand. R: reverse strand.
?: Uncertainty remains. For example, due to low level of amino acid conservation at leader peptide region, exon 1 coding leader peptide is difficult to detect without corresponding transcript data.

## Sheet: IgL Sigma 
Peptide coding regions of immunoglobulin light chain (sigma) gene segments on Aca_scaf_22
Gene segment	Location		Orientation*	Comments
C1	14393451	14393776	R
J1	14395315	14395348	R
V1	14400853	14401173	R
	14401287	14401326
V2	14485869	14485917	F	pseudogene
	14486253	14486577
J2	14487002	14487036	F
C2	14487707	14488035	F
C3	16923868	16924187	R
J3	16924489	16924523	R	recombination signal sequence ?
V3	16932257	16932605	R	recombination signal sequence ? pseudogene ?
	16935345	16935393
C4	16948268	16948605	R
J4	16949393	16949427	R
V4	16955073	16955399	R
	16955618	16955663
V5	16963329	16963652	R
	16963912	16963957
V6	17082603	17082648	R	only exon 1
*F: forward strand. R: reverse strand.

## Sheet: TCR Alpha and Delta
Peptide coding regions of T cell receptor (alpha/delta) gene segments on Aca_scaf18
Gene segment	Location		Orientation*	Comments
V1	22416394	22416613	F	preceded by undetermined residues
V2	22430829	22430871	F
	22430983	22431280
V3	22452219	22452429	F	pseudogene
V4	22455094	22455151	F	pseudogene
	22455356	22455625
V5	22466694	22466779	F
	22468397	22468715
V6	22490062	22490349	R	preceded by undetermined residues
V7	22517982	22518269	F	preceded by undetermined residues
V8	22548251	22548311	F
	22548397	22548695
V9	22565547	22565595	F
	22565800	22566084
V10	22568660	22568856	R	preceded and followed by undetermined residues
V11	22585573	22585618	F
	22585701	22586006
V12	22587671	22587725	F	?
	22587886	22588181
V13	22600479	22600766	R
	22600988	22601045
V14	22607979	22608194	R	preceded by undetermined residues
V15	22609195	22609313	R	followed by undetermined residues
	22609683	22609740
V16	22619216	22619523	F	pseudogene
V17	22631959	22632241	R
	22632365	22632404
V18	22635874	22636156	R
	22636235	22636271
V19	22639903	22640198	R	pseudogene
	22640290	22640335
V20	22651584	22651868	R
	22651952	22652003
V21	22665315	22665354	F
	22665471	22665771
V22	22668757	22668811	F
	22669001	22669291
V23	22734008	22734062	F	pseudogene
	22734324	22734614
V24	22741980	22742060	R	preceded by undetermined residues
V25	22755746	22756043	R	preceded by undetermined residues
V26	22766239	22766524	R
	22766753	22766807
V27	22782286	22782343	F
	22782429	22782723
V28	22797117	22797438	R	pseudogene ?
	22797528	22797561
V29	22818008	22818047	F
	22818158	22818458
V30	22859236	22859275	F
	22859399	22859681
V31	22862516	22862804	F	pseudogene
V32	22880177	22880216	F	pseudogene
	22880330	22880612
V33	22887592	22887628	F
	22887755	22888055
V34	22895094	22895133	F
	22895371	22895680
V35	22904193	22904232	F
	22904421	22904730
V36	22935933	22935990	F
	22936270	22936541		followed by undetermined residues
V37	22940068	22940317	R	followed by undetermined residues
V38	22944285	22944342	F
	22944597	22944882
V39	22948003	22948045	F
	22948125	22948422
V40	22950639	22950681	F	pseudogene
	22950785	22951091
V41	22960855	22960912	F
	22961198	22961483
V42	22965626	22965665	F
	22965819	22966140
V43	22968738	22968777	F	pseudogene
	22968871	22969171
V44	22985669	22985967	F	pseudogene
V45	23015914	23016214	R
	23016370	23016409
V46	23024449	23024491	F	undetermined residues in the middle
	23025492	23025576
V47	23042212	23042269	F
	23042488	23042772
V48	23052247	23052286	F
	23052527	23052836
V49	23083298	23083582	R
	23083759	23083816
V50	23088267	23088576	R
	23088784	23088823
V51	23130789	23131071	R
	23131195	23131234
V52	23146944	23147086	R	pseudogene
V53	23167909	23168047	R	pseudogene
V54	23174306	23174516	R	pseudogene
V55	23177122	23177315	R	pseudogene
V56	23181211	23181499	R
	23181774	23181831
V57	23183051	23183350	R	pseudogene
V58	23184527	23184720	F	pseudogene
V59	23187468	23187767	R	pseudogene
V60	23205212	23205251	F
	23205492	23205801
V61	23257408	23257696	R	?
V62	23267852	23268150	F	pseudogene
V63	23273142	23273353	R	preceded by undetermined residues
V64	23287926	23287968	F	?
	23288088	23288363
V65	23294970	23295258	F	?
V66	23300981	23301017	F
	23301112	23301405
V67	23312583	23312867	R
	23313085	23313142
V68	23339047	23339089	F
	23339226	23339539
V69	23343628	23343685	F
	23343912	23344196
V70	23359300	23359319	R	preceded by undetermined residues
V71	23360389	23360683	R	pseudogene
	23360913	23361003
V72	23370476	23370533	R	followed by undetermined residues
V73	23377415	23377472	F
	23377715	23377999
V74	23390466	23390508	F
	23390668	23390989
V75	23416985	23417027	F
	23417148	23417462
V76	23421765	23421801	F
	23421929	23422211
V77	23445675	23445717	F
	23445837	23446148
V78	23449052	23449088	F
	23449168	23449450
V79	23455918	23456134	F	pseudogene
V80	23467342	23467378	F
	23467510	23467792
V81	23474198	23474258	F	pseudogene
	23474334	23474633
V82	23482805	23482847	F
	23483196	23483507
V83	23505993	23506038	F	pseudogene
	23506136	23506416
V84	23516113	23516155	F	pseudogene
	23516303	23516624
V85	23533603	23533867	R	undetermined residues in the middle
	23534989	23535034
V86	23542717	23542892	R	followed by undetermined residues
	23543023	23543065
V87	23547377	23547688	R
	23547779	23547824
V88	23552843	23553012	R	preceded by undetermined residues
V89	23554013	23554137	F	preceded by undetermined residues
V90	23561406	23561451	F	pseudogene
	23561544	23561850
V91	23593590	23593632	F
	23593968	23594276
V92	23603659	23603701	F	pseudogene
	23603878	23604175
V93	23611129	23611165	F
	23611291	23611588
V94	23628017	23628062	F
	23628460	23628769
V95	23637877	23637904	F	pseudogene
	23638024	23638324
V96	23642709	23643018	F	?
V97	23649517	23649797	F	pseudogene ?
V98	23663192	23663234	F
	23663399	23663704
V99	23667155	23667176	F	pseudogene
	23667649	23667935
V100	23684302	23684598	R
	23684810	23684846
V101	23689536	23689793	F	pseudogene
V102	23691655	23691966	R
	23692104	23692149
V103	23697278	23697314	F
	23697422	23697717
V104	23705865	23705898	F
	23706013	23706312
V105	23709596	23709629	F
	23709742	23710038
Dd1	23733174	23733181	F
C delta	23744073	23744182	F	only the last exon
Dd2	23751522	23751534	F
Dd3	23757607	23757619	F
Jd1	23758010	23758061	F
Jd2	23758369	23758430	F
Jd3	23758873	23758928	F
Jd4	23759077	23759139	F
Jd5	23759280	23759332	F
Jd6	23759538	23759595	F
Jd7	23759803	23759855	F
Jd8	23759992	23760051	F
Jd9	23760277	23760345	F
Jd10	23760543	23760601	F
Jd11	23760814	23760892	F
C delta	23762505	23762762	F
	23763112	23763180	F
	23763646	23763755	F
V106	23773504	23773805	R
	23773922	23773967
V107	23776587	23776882	R
	23777031	23777076
J93	23791785	23791843	F
J92	23792026	23792088	F
J91	23792500	23792558	F
J90	23792913	23792975	F
J89	23793618	23793680	F
J88	23794924	23794988	F
J87	23795141	23795200	F
J86	23795677	23795742	F
J85	23796080	23796142	F
J84	23796964	23797020	F
J83	23797316	23797375	F
J82	23797692	23797757	F
J81	23798302	23798361	F
J80	23798601	23798666	F
J79	23798762	23798821	F
J78	23799783	23799842	F
J77	23800746	23800805	F
J76	23801122	23801181	F
J75	23801395	23801457	F
J74	23801804	23801866	F
J73	23802453	23802512	F
J72	23802892	23802957	F
J71	23803486	23803551	F
J70	23804069	23804128	F
J69	23804350	23804409	F
J68	23804612	23804671	F
J67	23805062	23805119	F
J66	23805645	23805704	F
J65	23806028	23806087	F
J64	23806361	23806423	F
J63	23806902	23806964	F
J62	23807309	23807368	F
J61	23807925	23807987	F
J60	23808433	23808495	F
J59	23808862	23808922	F	recombination signal sequence ?
J58	23809542	23809598	F
J57	23809942	23810001	F
J56	23810366	23810428	F
J55	23810785	23810847	F
J54	23811556	23811618	F
J53	23811948	23812007	F
J52	23812427	23812489	F
J51	23813046	23813108	F
J50	23813400	23813459	F
J49	23813568	23813627	F
J48	23813708	23813775	F
J47	23813830	23813895	F
J46	23814482	23814547	F
J45	23815017	23815079	F
J44	23815835	23815897	F
J43	23817197	23817262	F
J42	23817809	23817874	F
J41	23818393	23818458	F
J40	23818965	23819027	F
J39	23819182	23819241	F
J38	23819965	23820030	F
J37	23820368	23820430	F
J36	23820593	23820649	F
J35	23821050	23821115	F
J34	23821430	23821492	F
J33	23821671	23821730	F
J32	23822433	23822495	F
J31	23823005	23823067	F
J30	23823253	23823309	F
J29	23823879	23823947	F
J28	23824308	23824373	F
J27	23824974	23825028	F
J26	23825168	23825233	F
J25	23825743	23825802	F
J24	23826572	23826631	F
J23	23826971	23827027	F
J22	23827417	23827476	F
J21	23827893	23827949	F
J20	23828427	23828483	F
J19	23828908	23828961	F
J18	23829651	23829704	F
J17	23830575	23830631	F
J16	23830811	23830870	F
J15	23831273	23831329	F	recombination signal sequence ?
J14	23832190	23832246	F
J13	23832347	23832403	F
J12	23832716	23832779	F	pseudogene ?
J11	23833318	23833377	F
J10	23833656	23833712	F
J9	23834492	23834545	F
J8	23834906	23834965	F
J7	23836505	23836561	F
J6	23836816	23836875	F
J5	23837230	23837289	F
J4	23837528	23837577	F
J3	23838090	23838146	F
J2	23838419	23838478	F
J1	23838689	23838748	F	recombination signal sequence ?
C alpha	23840692	23840925	F
	23841148	23841198
	23841450	23841556
*F: forward strand. R: reverse strand.
?: Uncertainty remains. For example, due to low level of amino acid conservation at leader peptide region, exon 1 coding leader peptide is difficult to detect without corresponding transcript data.

## Sheet: TCR Beta
Peptide coding regions of T cell receptor (beta) gene segments on Aca_scaf21
Gene segment	Location		Orientation*	Comments
V1	27399	27447	F
	27598	27899
V2	30270	30315	F
	30655	30953
V3	35985	36033	F
	36271	36572
V4	37108	37156	F
	37429	37730
V5	55312	55354	F
	55437	55738
V6	62311	62359	F
	62578	62882
V7	64811	64859	F
	64996	65288
V8	67362	67410	F	pseudogene
	67498	67798
V9	68554	68598	F	pseudogene
V10	71239	71287	F	pseudogene
	71440	71734
V11	76960	77002	F
	77152	77456
V12	95208	95253	F
	95459	95763
V13	100118	100419	F	pseudogene?
V14	104031	104321	F	pseudogene
V15	106070	106118	F
	106339	106640
V16	113770	113809	F
	114459	114757
V17	140804	140849	F
	141021	141320
V18	146278	146320	F	pseudogene
	146864	147162
V19	147769	147811	F	exon 1 coding leader peptide ?
V20	155132	155174	F
	155491	155799
V21	188796	189101	R
	189222	189267
V22	200571	200613	F
	200971	201278
D1	232316	232327	F
J1-1	232713	232763	F
J1-2	233091	233138	F
J1-3	233248	233295	F
J1-4	233534	233587	F
J1-5	233872	233921	F
J1-6	234391	234439	F
J1-7	234939	234987	F
J1-8	235158	235200	F
J1-9	235487	235536	F
J1-10	236053	236104	F
J1-11	236521	236569	F
J1-12	237722	237771	F
J1-13	238462	238510	F
J1-14	239764	239813	F
C1	242404	242730	F
	243063	243080	F
	244665	244771	F
	246073	246099	F
J2-1	259890	259942	F
J2-2	260366	260415	F
C2	263067	263405	F
	264556	264602	F
V2-6	288133	288419	R
	288958	288991
V2-5	289618	289910	R
	290339	290372
V2-4	291027	291319	R
	291809	291842
V2-3	292363	292655	R
	293021	293069
V2-2	313133	313430	R
	313792	313831
V2-1	316277	316571	R
	316803	316845
*F: forward strand. R: reverse strand.
?: Uncertainty remains. For example, due to low level of amino acid conservation at leader peptide region, exon 1 coding leader peptide is difficult to detect without corresponding transcript data.

## Sheet: TCR Gamma
Peptide coding regions of T cell receptor (gamma) gene segments on Aca_scaf_4
Gene segment	Location		Orientation*	Comments
V1	38763058	38763100	F
	38763195	38763511
V2	38766717	38766762	F
	38766845	38766888		followed by undetermined residues
V3	38768176	38768489	R
	38768566	38768608
V4	38771420	38771462	F
	38771545	38771830		followed by undetermined residues
V5	38775536	38775846	R
	38775927	38775969
V6	38779457	38779499	F	exon 1 coding leader peptide ?
V7	38790115	38790425	R
	38790506	38790548
V8	38797026	38797071	F
	38797158	38797466
V9	38798646	38798671	F	preceded by undetermined residues
V10	38816439	38816752	R
	38816836	38816878
V11	38818988	38819280	R
	38819363	38819405
J1-1	38824171	38824225	F
J1-2	38824537	38824587	F
J1-3	38825395	38825440	F
J1-4	38825611	38825667	F
J1-5	38825965	38826010	F
J1-6	38828409	38828468	F
J1-7	38828801	38828854	F
C1	38830022	38830297	F
	38830888	38830968
	38831938	38832071
J2-1	38835705	38835754	F
J2-2	38835896	38835955	F
J2-3	38836292	38836341	F
C2	38838675	38838953	F
	38839343	38839432
	38840229	38840380
*F: forward strand. R: reverse strand.

## Sheet: B2M
Peptide coding regions of Beta-2 microglobulin on Aca_scaf_18
Gene	Location		Orientation*	Comments
B2M.1	12790639	12790714	F
	12792999	12793277
	12794047	12794060
B2M.2	12798896	12799174	F	exon 2
	12799438	12799451		exon 3
*F: forward strand. R: reverse strand.
