# Supplementary material for: The bowfin genome illuminates the developmental evolution of ray-finned fishes
Source: Nat Genet. 2021 Aug 30;53(9):1373–84. doi: 10.1038/s41588-021-00914-y (PMC8423624; doi:10.1038/s41588-021-00914-y)
Supplement: Source Data Extended Data Fig. 5 — Expression values (in RPKM) for the genes shown in the heatmap in Extended Data Fig. 5d. [file 41588_2021_914_MOESM11_ESM.xlsx]

## Sheet: Extended Data Fig. 5d
Feature ID	Gene	St.23 Means	St.24 Means	St.25 Means	St.26 Means
AMCT00021603	sp8	23.5576	18.1163	16.9652	19.4066
AMCT00011250	fgf1	0.0838848	0.211723	0.119692	0.097334
AMCT00017474	fgf2	0.925095	0.993537	0.95267	1.33398
AMCT00007116	fgf3	0.0221456	0.22339	0.518816	0.0141855
AMCT00007115	fgf4	0.0878793	0.381882	0.171523	0.112583
AMCT00010010	fgf5	0	0.0123457	0	0.108701
AMCT00006886	fgf6	0.0673523	0.211627	0.15639	0.620832
AMCT00007536	fgf7	9.25683	16.6663	12.6552	31.9278
AMCT00003339	fgf8	0.0109995	0.147463	0.0714401	0.421801
AMCT00016202	fgf9	1.52947	1.84281	1.87348	1.47776
AMCT00010041	fgf10	5.19975	4.32679	4.10424	3.12112
AMCT00011789	fgf11	0	0.121922	0	0
AMCT00009492	fgf12	0.0739926	0.107113	0.2627	0.694409
AMCT00021333	fgf13	0	0.140179	0.0711721	0.125559
AMCT00014678	fgf14	0	0.0855458	0.028028	0.0313838
AMCT00021232	fgf16	0	0.126449	0.179312	0.668922
AMCT00020988	fgf17	0.249774	0.0984994	0.225554	0.293666
AMCT00011148	fgf18	0.0278211	0.10137	0.11422	0.16308
AMCT00007117	fgf19	0.60815	0.765699	1.27892	0.675639
AMCT00015831	fgf20	0.131068	0.0916924	0.183134	0.176675
AMCT00005892	fgf22	6.16369	4.86841	3.36282	3.02769
AMCT00006887	fgf23	0	0	0.0686027	0.0256055
AMCT00017394	fgf24	14.3108	11.6302	12.4786	25.0237
AMCT00020936	fgfr1	32.1453	46.9149	31.0997	32.8183
AMCT00002730	fgfr2	15.8855	14.3819	16.4403	16.4796
AMCT00017413	fgfr3	3.34554	5.75554	4.01276	7.69765
AMCT00011525	fgfr4	15.4674	24.3304	12.815	6.29662
AMCT00017685	fgfrl1	5.98139	5.85612	6.7206	5.74601
